# Supplementary material for: Poly[[diaqua­deca-μ-cyanido-hexa­cyanidobis­(4-cyano­pyridine)di-μ-pyrimidine-tricopper(II)ditungsten(V)] dihydrate]
Source: Acta Crystallogr Sect E Struct Rep Online. 2008 Oct 18;64(Pt 11):m1442–3. doi: 10.1107/S1600536808032947 (PMC2959564; doi:10.1107/S1600536808032947)
Supplement: Supplementary file 1 [file e-64-m1442-sup1.cif]

##############################################################################
###                                                                        ###
###        Electronic paper (Acta Crystallographica Section E)             ###
###                                                                        ###
##############################################################################
#                                                                            #
# This CIF contains the data in a paper accepted for publication in Acta     #
# Crystallographica Section E. It conforms to the requirements of Notes      #
# for Authors for Section E, and has been peer reviewed under the auspices   #
# of the IUCr Commission on Journals.                                        #
#                                                                            #
# Full details of the Crystallographic Information File format               #
# are given in the paper "The Crystallographic Information File (CIF):       #
# a New Standard Archive File for Crystallography" by S. R. Hall, F. H.      #
# Allen and I. D. Brown [Acta Cryst. (1991), A47, 655-685].                  #
#                                                                            #
# The current version of the core CIF dictionary is obtainable from          #
# ftp://ftp.iucr.org/pub/cif_core.dic. The current version number is 2.4.    #
#                                                                            #
# Software is freely available for graphical display of the structure(s) in  #
# this CIF.  For information consult the CIF home page http://www.iucr.org/  #
# cif/home.html                                                              #
#                                                                            #
# This file may be used for bona fide research purposes within the           #
# scientific community so long as proper attribution is given to the journal # 
# article from which it was obtained.                                        #
#                                                                            #
##############################################################################
                                             
data_global
_audit_creation_method     'by CrystalStructure 3.8'
_journal_date_recd_electronic     2008-09-17
_journal_date_accepted     2008-10-11
_journal_name_full     'Acta Crystallographica, Section E'
_journal_year     2008
_journal_volume     64
_journal_issue     11
_journal_page_first     m1442
_journal_page_last     m1443
_journal_paper_category     QM
_journal_coeditor_code     TK2308
_publ_contact_author_name     'Professor S. Ohkoshi'
_publ_contact_author_address
;
Department of Chemistry, School of Science, The University of Tokyo
7-3-1 Hongo, Bunkyo-ku, Tokyo 113-0033, Japan
;
_publ_contact_author_email     ohkoshi@chem.s.u-tokyo.ac.jp
_publ_contact_author_fax     '+81-3-5841-1896'
_publ_contact_author_phone     '+81-3-5841-4331'
_publ_section_title
;\
Poly[[diaquadeca-\m-cyanido-hexacyanidobis(4-cyanopyridine)di-\m-pyrimidine-\
tricopper(II)ditungsten(V)] dihydrate]
;
loop_
    _publ_author_name
    _publ_author_address
    'Kaneko, Souhei'
;
Department of Chemistry
School of Science
University of Tokyo
7-3-1 Hongo
Bunkyo-Ku
Tokyo 113-0033
Japan
;
    'Tsunobuchi, Yoshihide'
;
Department of Chemistry
School of Science
University of Tokyo
7-3-1 Hongo
Bunkyo-Ku
Tokyo 113-0033
Japan
;
    'Nakabayashi, Koji'
;
Department of Chemistry
School of Science
University of Tokyo
7-3-1 Hongo
Bunkyo-Ku
Tokyo 113-0033
Japan
;
    'Ohkoshi, Shin-ichi'
;
Department of Chemistry
School of Science
University of Tokyo
7-3-1 Hongo
Bunkyo-Ku
Tokyo 113-0033
Japan
;
data_I
_chemical_name_systematic
;
Poly[[diaquadeca-\m-cyanido-hexacyanidobis(4-cyanopyridine)di-
\m-pyrimidine-tricopper(II)ditungsten(V)] dihydrate]
;
_chemical_formula_moiety     'C36 H16 Cu3 N24 O4 W2 '
_chemical_formula_sum     'C36 H16 Cu3 N24 O4 W2 '
_chemical_formula_iupac
                       '[Cu3 W2 (C N)16 (C4 H4 N2)2 (C6 H4 N2)2 (H2 O)2], 2H2 O'
_chemical_formula_weight     1407.02
_chemical_melting_point     ?
_symmetry_cell_setting     monoclinic
_symmetry_space_group_name_H-M     'P 21/n'
_symmetry_space_group_name_Hall     '-P 2yn'
loop_
    _symmetry_equiv_pos_site_id
    _symmetry_equiv_pos_as_xyz
    1 '+X,+Y,+Z'
    2 '1/2-X,1/2+Y,1/2-Z'
    3 '-X,-Y,-Z'
    4 '1/2+X,1/2-Y,1/2+Z'
_cell_length_a     7.2475(6)
_cell_length_b     15.4532(12)
_cell_length_c     20.8560(16)
_cell_angle_alpha     90
_cell_angle_beta     90.057(2)
_cell_angle_gamma     90
_cell_volume     2335.8(3)
_cell_formula_units_Z     2
_cell_measurement_reflns_used     15466
_cell_measurement_theta_min     3.1
_cell_measurement_theta_max     27.5
_cell_measurement_temperature     90(2)
_exptl_crystal_description     'plate'
_exptl_crystal_colour     'green'
_exptl_crystal_size_max     0.44
_exptl_crystal_size_mid     0.17
_exptl_crystal_size_min     0.04
_exptl_crystal_density_diffrn     2.000
_exptl_crystal_density_meas     ?
_exptl_crystal_density_method     'not measured'
_exptl_crystal_F_000     1334
_exptl_absorpt_coefficient_mu     6.322
_exptl_absorpt_correction_type     numerical
_exptl_absorpt_process_details     '(ABSCOR; Higashi, 1995)'
_exptl_absorpt_correction_T_min     0.297
_exptl_absorpt_correction_T_max     0.791
_diffrn_radiation_type     'Mo K\a'
_diffrn_radiation_wavelength     0.71075
_diffrn_radiation_source     'sealed tube'
_diffrn_radiation_monochromator     'sealed tube'
_diffrn_measurement_device_type     'Rigaku R-AXIS RAPID'
_diffrn_measurement_method     \w
_diffrn_detector_area_resol_mean     10.00
_diffrn_reflns_number     22562
_diffrn_reflns_av_R_equivalents     0.095
_diffrn_reflns_theta_min     3.1
_diffrn_reflns_theta_max     27.5
_diffrn_reflns_theta_full     27.5
_diffrn_measured_fraction_theta_max     0.998
_diffrn_measured_fraction_theta_full     0.998
_diffrn_reflns_limit_h_min     -9
_diffrn_reflns_limit_h_max     9
_diffrn_reflns_limit_k_min     -20
_diffrn_reflns_limit_k_max     17
_diffrn_reflns_limit_l_min     -27
_diffrn_reflns_limit_l_max     26
_refine_special_details
;
Refinement was performed using all reflections. The weighted <i>R</i>-factor
(<i>wR</i>) and goodness of fit (<i>S</i>) are based on <i>F</i>^2^.
<i>R</i>-factor (gt) are based on <i>F</i>. The threshold expression of
<i>F</i>^2^ > 2.0 \s(<i>F</i>^2^) is used only for calculating <i>R</i>-factor
(gt).
;
_reflns_number_total     5345
_reflns_number_gt     4975
_reflns_threshold_expression     I>2\s(I)
_refine_ls_structure_factor_coef     Fsqd
_refine_ls_matrix_type     full
_refine_ls_R_factor_gt     0.039
_refine_ls_wR_factor_ref     0.093
_refine_ls_goodness_of_fit_ref     1.089
_refine_ls_number_reflns     5345
_refine_ls_number_parameters     314
_refine_ls_number_restraints     0
_refine_ls_number_constraints     0
_refine_ls_hydrogen_treatment     constr
_refine_ls_weighting_scheme     calc
_refine_ls_weighting_details
                         'w = 1/[\s^2^(Fo^2^)+6.8782P] where P=(Fo^2^+2Fc^2^)/3'
_atom_sites_solution_hydrogens     geom
_atom_sites_solution_secondary     direct
_refine_ls_shift/su_max     0.002
_refine_diff_density_max     2.97
_refine_diff_density_min     -1.45
_refine_ls_extinction_method     none
_refine_ls_extinction_coef     ?
loop_
    _atom_type_symbol
    _atom_type_description
    _atom_type_scat_dispersion_real
    _atom_type_scat_dispersion_imag
    _atom_type_scat_source
    'C' 'C' 0.003 0.002
;
International Tables for Crystallography
(1992, Vol. C, Tables 4.2.6.8 and 6.1.1.4)
;
    'H' 'H' 0.000 0.000
;
International Tables for Crystallography
(1992, Vol. C, Table 6.1.1.4)
;
    'Cu' 'Cu' 0.320 1.265
;
International Tables for Crystallography
(1992, Vol. C, Tables 4.2.6.8 and 6.1.1.4)
;
    'W' 'W' -0.849 6.872
;
International Tables for Crystallography
(1992, Vol. C, Tables 4.2.6.8 and 6.1.1.4)
;
    'N' 'N' 0.006 0.003
;
International Tables for Crystallography
(1992, Vol. C, Tables 4.2.6.8 and 6.1.1.4)
;
    'O' 'O' 0.011 0.006
;
International Tables for Crystallography
(1992, Vol. C, Tables 4.2.6.8 and 6.1.1.4)
;
_computing_data_collection     'PROCESS-AUTO (Rigaku, 1998)'
_computing_cell_refinement     'PROCESS-AUTO (Rigaku, 1998)'
_computing_data_reduction
                             'CrystalStructure (Rigaku Americas & Rigaku, 2007)'
_computing_structure_solution     'SHELXS97 (Sheldrick, 2008)'
_computing_structure_refinement     'SHELXL97 (Sheldrick, 2008)'
_computing_molecular_graphics
                          'ORTEP-3 (Farrugia, 1997) and PyMOLWin (DeLano, 2007)'
_computing_publication_material
                             'CrystalStructure (Rigaku Americas & Rigaku, 2007)'
loop_
    _atom_site_type_symbol
    _atom_site_label
    _atom_site_fract_x
    _atom_site_fract_y
    _atom_site_fract_z
    _atom_site_U_iso_or_equiv
    _atom_site_adp_type
    _atom_site_calc_flag
    _atom_site_refinement_flags
    _atom_site_occupancy
    _atom_site_disorder_assembly
    _atom_site_disorder_group
    W W(1) 0.79222(2) 0.682386(11) 0.301091(8) 0.00933(7) Uani d . 1.00 . .
    Cu Cu(1) 0.5000 0.5000 0.5000 0.01726(18) Uani d S 1.00 . .
    Cu Cu(2) 0.24342(7) 0.43738(4) 0.23347(3) 0.01074(13) Uani d . 1.00 . .
    O O(1) 0.6198(4) 0.3863(2) 0.50585(15) 0.0199(7) Uani d . 1.00 . .
    O O(2W) 0.4469(5) 0.2609(2) 0.44669(18) 0.0331(9) Uani d . 1.00 . .
    N N(8) 0.4520(5) 0.8223(2) 0.2839(2) 0.0171(8) Uani d . 1.00 . .
    N N(5) 0.7372(8) 0.7918(4) 0.4362(2) 0.0445(14) Uani d . 1.00 . .
    N N(4) 1.1739(5) 0.6555(3) 0.3867(2) 0.0221(9) Uani d . 1.00 . .
    N N(6) 1.0499(5) 0.8542(2) 0.27039(19) 0.0155(8) Uani d . 1.00 . .
    N N(3P) 0.2076(5) 0.4190(2) 0.33127(19) 0.0139(7) Uani d . 1.00 . .
    N N(3) 1.0395(5) 0.5230(2) 0.24087(18) 0.0146(8) Uani d . 1.00 . .
    N N(7) 0.7775(6) 0.7133(3) 0.1440(2) 0.0251(9) Uani d . 1.00 . .
    N N(1P) 0.3037(5) 0.4489(2) 0.43733(19) 0.0167(8) Uani d . 1.00 . .
    N N(1C) 0.2581(5) 0.4584(2) 0.13674(18) 0.0160(8) Uani d . 1.00 . .
    N N(2) 0.4536(5) 0.5548(2) 0.25142(19) 0.0159(8) Uani d . 1.00 . .
    N N(8C) 0.2655(15) 0.5073(7) -0.1191(3) 0.108(3) Uani d . 1.00 . .
    N N(1) 0.6858(5) 0.5382(3) 0.41107(19) 0.0195(9) Uani d . 1.00 . .
    C C(5) 0.7573(7) 0.7547(3) 0.3890(2) 0.0247(11) Uani d . 1.00 . .
    C C(8) 0.5679(6) 0.7718(3) 0.2897(2) 0.0131(8) Uani d . 1.00 . .
    C C(6) 0.9565(6) 0.7950(3) 0.2801(2) 0.0149(9) Uani d . 1.00 . .
    C C(1) 0.7250(6) 0.5869(3) 0.3723(2) 0.0151(9) Uani d . 1.00 . .
    C C(3) 0.9483(5) 0.5780(3) 0.2595(2) 0.0117(8) Uani d . 1.00 . .
    C C(2) 0.5694(6) 0.6008(3) 0.2667(2) 0.0139(9) Uani d . 1.00 . .
    C C(7) 0.7801(6) 0.7033(3) 0.1982(2) 0.0147(9) Uani d . 1.00 . .
    C C(4) 1.0445(6) 0.6656(3) 0.3562(2) 0.0145(9) Uani d . 1.00 . .
    C C(4P) 0.0484(6) 0.3870(3) 0.3537(2) 0.0208(10) Uani d . 1.00 . .
    C C(5P) 0.0114(6) 0.3841(4) 0.4186(2) 0.0250(11) Uani d . 1.00 . .
    C C(2P) 0.3299(6) 0.4475(3) 0.3738(2) 0.0158(9) Uani d . 1.00 . .
    C C(6C) 0.2623(8) 0.5390(3) 0.1143(2) 0.0286(12) Uani d . 1.00 . .
    C C(5C) 0.2606(10) 0.5585(4) 0.0505(3) 0.0468(19) Uani d . 1.00 . .
    C C(4C) 0.2565(9) 0.4902(6) 0.0079(3) 0.052(2) Uani d . 1.00 . .
    C C(3C) 0.2549(8) 0.4065(5) 0.0295(2) 0.0412(17) Uani d . 1.00 . .
    C C(2C) 0.2567(7) 0.3938(3) 0.0953(2) 0.0252(11) Uani d . 1.00 . .
    C C(6P) 0.1443(6) 0.4167(4) 0.4596(2) 0.0238(11) Uani d . 1.00 . .
    C C(7C) 0.2648(14) 0.4950(8) -0.0622(4) 0.083(3) Uani d . 1.00 . .
    H H(4P) -0.0415 0.3657 0.3239 0.025 Uiso c R 1.00 . .
    H H(5P) -0.1017 0.3605 0.4346 0.030 Uiso c R 1.00 . .
    H H(2P) 0.4451 0.4683 0.3579 0.019 Uiso c R 1.00 . .
    H H(6C) 0.2664 0.5859 0.1449 0.035 Uiso c R 1.00 . .
    H H(5C) 0.2618 0.6178 0.0358 0.056 Uiso c R 1.00 . .
    H H(3C) 0.2521 0.3584  0.0000 0.050 Uiso c R 1.00 . .
    H H(2C) 0.2567 0.3355 0.1117 0.031 Uiso c R 1.00 . .
    H H(6P) 0.1222 0.4165 0.5050 0.028 Uiso c R 1.00 . .
loop_
    _atom_site_aniso_label
    _atom_site_aniso_U_11
    _atom_site_aniso_U_22
    _atom_site_aniso_U_33
    _atom_site_aniso_U_12
    _atom_site_aniso_U_13
    _atom_site_aniso_U_23
    W(1) 0.00709(11) 0.00851(13) 0.01238(11) -0.00006(5) -0.00063(7) 0.00014(6)
    Cu(1) 0.0109(3) 0.0285(5) 0.0123(3) -0.0043(3) -0.0029(2) 0.0043(3)
    Cu(2) 0.0096(2) 0.0105(2) 0.0121(2) 0.00227(19) -0.00008(18)  0.0000(2)
    O(1) 0.0141(16) 0.029(2) 0.0161(15) -0.0006(13) -0.0023(11) 0.0056(15)
    O(2W) 0.029(2) 0.040(2) 0.030(2) -0.0009(17) 0.0017(16) -0.015(2)
    N(8) 0.016(2) 0.015(2) 0.020(2) 0.0002(14) 0.0004(15) 0.0026(16)
    N(5) 0.056(3) 0.049(3) 0.029(2) 0.017(2) -0.008(2) -0.020(2)
    N(4) 0.019(2) 0.022(2) 0.025(2) -0.0013(17) -0.0066(16) 0.005(2)
    N(6) 0.0106(18) 0.015(2) 0.021(2) -0.0015(15) -0.0004(14) 0.0014(17)
    N(3P) 0.0123(18) 0.013(2) 0.0160(18) 0.0003(14) 0.0009(13) 0.0001(16)
    N(3) 0.0109(18) 0.015(2) 0.0175(18) 0.0003(15)  0.0000(13) 0.0012(16)
    N(7) 0.029(2) 0.026(2) 0.021(2) 0.0002(19) 0.0035(16) 0.006(2)
    N(1P) 0.0151(19) 0.018(2) 0.0169(19) -0.0028(15) -0.0023(14) 0.0050(17)
    N(1C) 0.0145(19) 0.022(2) 0.0113(18) -0.0018(15) 0.0007(13) 0.0037(17)
    N(2) 0.0154(19) 0.016(2) 0.0160(18) -0.0005(15) -0.0012(14) -0.0003(16)
    N(8C) 0.145(9) 0.136(10) 0.043(4) -0.015(7) -0.005(4) -0.003(5)
    N(1) 0.016(2) 0.026(2) 0.0161(19) -0.0067(16) -0.0049(14) 0.0059(19)
    C(5) 0.025(2) 0.023(2) 0.027(2) 0.004(2) -0.0081(19) -0.001(2)
    C(8) 0.012(2) 0.012(2) 0.015(2) 0.0016(16) -0.0008(15) -0.0019(18)
    C(6) 0.010(2) 0.016(2) 0.018(2) 0.0041(18) -0.0037(15) 0.004(2)
    C(1) 0.012(2) 0.021(2) 0.013(2) -0.0017(17) -0.0036(15) -0.003(2)
    C(3) 0.011(2) 0.014(2) 0.0102(19) -0.0022(17) -0.0015(14) -0.0006(18)
    C(2) 0.011(2) 0.012(2) 0.018(2) -0.0003(17) -0.0018(15) 0.0016(19)
    C(7) 0.011(2) 0.014(2) 0.019(2) -0.0024(17) 0.0012(15) 0.003(2)
    C(4) 0.014(2) 0.013(2) 0.017(2) -0.0028(17) -0.0022(16) 0.0022(19)
    C(4P) 0.013(2) 0.028(2) 0.022(2) -0.0076(19) -0.0006(17) -0.002(2)
    C(5P) 0.016(2) 0.039(3) 0.020(2) -0.007(2) 0.0037(17) 0.002(2)
    C(2P) 0.012(2) 0.017(2) 0.018(2) 0.0001(17) 0.0005(16) -0.0006(19)
    C(6C) 0.042(3) 0.024(2) 0.020(2) -0.012(2) -0.007(2) 0.010(2)
    C(5C) 0.061(4) 0.047(4) 0.032(3) -0.032(3) -0.018(2) 0.028(3)
    C(4C) 0.032(3) 0.100(6) 0.024(3) -0.024(3) -0.008(2) 0.028(3)
    C(3C) 0.034(3) 0.070(5) 0.020(2) -0.001(3) 0.005(2) -0.012(3)
    C(2C) 0.027(2) 0.029(3) 0.020(2) 0.004(2) 0.0005(19) -0.003(2)
    C(6P) 0.014(2) 0.041(3) 0.016(2) -0.004(2) 0.0004(17) 0.003(2)
    C(7C) 0.086(7) 0.110(9) 0.054(5) -0.016(6) 0.010(4) 0.005(5)
_geom_special_details
;
;
loop_
    _geom_bond_atom_site_label_1
    _geom_bond_atom_site_label_2
    _geom_bond_site_symmetry_1
    _geom_bond_site_symmetry_2
    _geom_bond_distance
    _geom_bond_publ_flag
    W(1) C(5) . . 2.162(5) no
    W(1) C(8) . . 2.146(4) no
    W(1) C(6) . . 2.153(4) no
    W(1) C(1) . . 2.149(4) no
    W(1) C(3) . . 2.153(4) no
    W(1) C(2) . . 2.170(4) no
    W(1) C(7) . . 2.173(4) no
    W(1) C(4) . . 2.174(4) no
    Cu(1) O(1) . . 1.964(3) no
    Cu(1) O(1) . 3_666 1.964(3) no
    Cu(1) N(1P) . . 2.086(3) no
    Cu(1) N(1P) . 3_666 2.086(3) no
    Cu(1) N(1) . . 2.368(3) no
    Cu(1) N(1) . 3_666 2.368(3) no
    Cu(2) N(8) . 2_545 2.301(4) no
    Cu(2) N(6) . 2_645 1.975(3) no
    Cu(2) N(3P) . . 2.076(4) no
    Cu(2) N(3) . 1_455 1.990(3) no
    Cu(2) N(1C) . . 2.046(3) no
    Cu(2) N(2) . . 2.399(4) no
    N(8) C(8) . . 1.154(6) no
    N(5) C(5) . . 1.149(7) no
    N(4) C(4) . . 1.143(6) no
    N(6) C(6) . . 1.157(6) no
    N(3P) C(4P) . . 1.340(6) no
    N(3P) C(2P) . . 1.328(6) no
    N(3) C(3) . . 1.145(6) no
    N(7) C(7) . . 1.141(6) no
    N(1P) C(2P) . . 1.339(6) no
    N(1P) C(6P) . . 1.341(6) no
    N(1C) C(6C) . . 1.331(7) no
    N(1C) C(2C) . . 1.322(6) no
    N(2) C(2) . . 1.145(6) no
    N(8C) C(7C) . . 1.202(12) no
    N(1) C(1) . . 1.141(6) no
    C(4P) C(5P) . . 1.381(6) no
    C(5P) C(6P) . . 1.383(7) no
    C(6C) C(5C) . . 1.364(8) no
    C(5C) C(4C) . . 1.380(11) no
    C(4C) C(3C) . . 1.368(12) no
    C(4C) C(7C) . . 1.465(11) no
    C(3C) C(2C) . . 1.386(7) no
    C(4P) H(4P) . . 0.958 no
    C(5P) H(5P) . . 0.958 no
    C(2P) H(2P) . . 0.955 no
    C(6C) H(6C) . . 0.965 no
    C(5C) H(5C) . . 0.967 no
    C(3C) H(3C) . . 0.965 no
    C(2C) H(2C) . . 0.964 no
    C(6P) H(6P) . . 0.960 no
loop_
    _geom_contact_atom_site_label_1
    _geom_contact_atom_site_label_2
    _geom_contact_distance
    _geom_contact_site_symmetry_1
    _geom_contact_site_symmetry_2
    _geom_contact_publ_flag
    O(1) O(2W) 2.615(5) . . ?
    O(1) N(4) 2.770(5) . 3_766 ?
    O(2W) O(1) 2.615(5) . . ?
    O(2W) N(5) 2.901(6) . 3_666 ?
    O(2W) N(7) 2.849(5) . 2_645 ?
    O(2W) N(1P) 3.090(6) . . ?
    O(2W) C(2P) 3.367(6) . . ?
    O(2W) C(5C) 3.472(8) . 2_545 ?
    O(2W) C(6P) 3.268(7) . . ?
    N(5) O(2W) 2.901(6) . 3_666 ?
    N(5) N(8C) 3.318(13) . 4_565 ?
    N(5) C(5C) 3.326(9) . 4_565 ?
    N(5) C(7C) 3.301(14) . 4_565 ?
    N(4) O(1) 2.770(5) . 3_766 ?
    N(3) N(8C) 3.398(10) . 3_665 ?
    N(7) O(2W) 2.849(5) . 2_655 ?
    N(7) N(8C) 3.462(13) . 3_665 ?
    N(1P) O(2W) 3.090(6) . . ?
    N(1C) N(8C) 3.513(11) . 3_665 ?
    N(2) N(8C) 3.563(10) . 3_665 ?
    N(8C) N(5) 3.318(13) . 4_464 ?
    N(8C) N(3) 3.398(10) . 3_665 ?
    N(8C) N(7) 3.462(13) . 3_665 ?
    N(8C) N(1C) 3.513(11) . 3_665 ?
    N(8C) N(2) 3.563(10) . 3_665 ?
    N(8C) C(3) 3.564(10) . 3_665 ?
    N(8C) C(6C) 3.498(12) . 3_665 ?
    C(3) N(8C) 3.564(10) . 3_665 ?
    C(2P) O(2W) 3.367(6) . . ?
    C(6C) N(8C) 3.498(12) . 3_665 ?
    C(5C) O(2W) 3.472(8) . 2_555 ?
    C(5C) N(5) 3.326(9) . 4_464 ?
    C(5C) C(7C) 3.546(13) . 3_665 ?
    C(4C) C(4C) 3.559(9) . 3_665 ?
    C(6P) O(2W) 3.268(7) . . ?
    C(7C) N(5) 3.301(14) . 4_464 ?
    C(7C) C(5C) 3.546(13) . 3_665 ?
    O(2W) H(5C) 2.705 . 2_545 ?
    O(2W) H(3C) 3.087 . 4_555 ?
    O(2W) H(6P) 3.578 . . ?
    N(5) H(5C) 2.510 . 4_565 ?
    N(7) H(3C) 3.207 . 3_665 ?
    C(6P) H(6P) 3.304 . 3_566 ?
    H(5C) O(2W) 2.705 . 2_555 ?
    H(5C) N(5) 2.510 . 4_464 ?
    H(3C) O(2W) 3.087 . 4_454 ?
    H(3C) N(7) 3.207 . 3_665 ?
    H(6P) O(2W) 3.578 . . ?
    H(6P) C(6P) 3.304 . 3_566 ?
    H(6P) H(6P) 3.136 . 3_566 ?
loop_
    _geom_angle_atom_site_label_1
    _geom_angle_atom_site_label_2
    _geom_angle_atom_site_label_3
    _geom_angle_site_symmetry_1
    _geom_angle_site_symmetry_2
    _geom_angle_site_symmetry_3
    _geom_angle
    _geom_angle_publ_flag
    C(5) W(1) C(8) . . . 70.83(18) no
    C(5) W(1) C(6) . . . 79.62(19) no
    C(5) W(1) C(1) . . . 75.05(19) no
    C(5) W(1) C(3) . . . 142.29(18) no
    C(5) W(1) C(2) . . . 119.52(18) no
    C(5) W(1) C(7) . . . 139.15(19) no
    C(5) W(1) C(4) . . . 73.28(18) no
    C(8) W(1) C(6) . . . 82.92(17) no
    C(8) W(1) C(1) . . . 110.23(17) no
    C(8) W(1) C(3) . . . 146.68(16) no
    C(8) W(1) C(2) . . . 76.94(17) no
    C(8) W(1) C(7) . . . 76.43(17) no
    C(8) W(1) C(4) . . . 140.49(17) no
    C(6) W(1) C(1) . . . 145.12(17) no
    C(6) W(1) C(3) . . . 103.42(17) no
    C(6) W(1) C(2) . . . 144.47(17) no
    C(6) W(1) C(7) . . . 72.62(17) no
    C(6) W(1) C(4) . . . 74.85(17) no
    C(1) W(1) C(3) . . . 83.36(17) no
    C(1) W(1) C(2) . . . 70.17(17) no
    C(1) W(1) C(7) . . . 140.87(18) no
    C(1) W(1) C(4) . . . 75.16(17) no
    C(3) W(1) C(2) . . . 79.79(16) no
    C(3) W(1) C(7) . . . 74.54(17) no
    C(3) W(1) C(4) . . . 71.47(16) no
    C(2) W(1) C(7) . . . 74.36(17) no
    C(2) W(1) C(4) . . . 136.94(17) no
    C(7) W(1) C(4) . . . 124.99(16) no
    O(1) Cu(1) O(1) . . 3_666 180.00(18) no
    O(1) Cu(1) N(1P) . . . 90.05(15) no
    O(1) Cu(1) N(1P) . . 3_666 89.95(15) no
    O(1) Cu(1) N(1) . . . 91.15(14) no
    O(1) Cu(1) N(1) . . 3_666 88.85(14) no
    O(1) Cu(1) N(1P) 3_666 . . 89.95(15) no
    O(1) Cu(1) N(1P) 3_666 . 3_666 90.05(15) no
    O(1) Cu(1) N(1) 3_666 . . 88.85(14) no
    O(1) Cu(1) N(1) 3_666 . 3_666 91.15(14) no
    N(1P) Cu(1) N(1P) . . 3_666 180.0(2) no
    N(1P) Cu(1) N(1) . . . 89.52(14) no
    N(1P) Cu(1) N(1) . . 3_666 90.48(14) no
    N(1P) Cu(1) N(1) 3_666 . . 90.48(14) no
    N(1P) Cu(1) N(1) 3_666 . 3_666 89.52(14) no
    N(1) Cu(1) N(1) . . 3_666 180.0(2) no
    N(8) Cu(2) N(6) 2_545 . 2_645 87.57(15) no
    N(8) Cu(2) N(3P) 2_545 . . 88.40(15) no
    N(8) Cu(2) N(3) 2_545 . 1_455 93.94(15) no
    N(8) Cu(2) N(1C) 2_545 . . 89.99(15) no
    N(8) Cu(2) N(2) 2_545 . . 178.55(14) no
    N(6) Cu(2) N(3P) 2_645 . . 92.69(15) no
    N(6) Cu(2) N(3) 2_645 . 1_455 177.57(16) no
    N(6) Cu(2) N(1C) 2_645 . . 91.31(16) no
    N(6) Cu(2) N(2) 2_645 . . 90.98(15) no
    N(3P) Cu(2) N(3) . . 1_455 85.46(15) no
    N(3P) Cu(2) N(1C) . . . 175.62(15) no
    N(3P) Cu(2) N(2) . . . 91.72(14) no
    N(3) Cu(2) N(1C) 1_455 . . 90.59(16) no
    N(3) Cu(2) N(2) 1_455 . . 87.51(14) no
    N(1C) Cu(2) N(2) . . . 90.00(15) no
    Cu(2) N(8) C(8) 2_555 . . 171.0(3) no
    Cu(2) N(6) C(6) 2_655 . . 165.0(3) no
    Cu(2) N(3P) C(4P) . . . 120.1(3) no
    Cu(2) N(3P) C(2P) . . . 121.8(3) no
    C(4P) N(3P) C(2P) . . . 117.6(4) no
    Cu(2) N(3) C(3) 1_655 . . 161.7(3) no
    Cu(1) N(1P) C(2P) . . . 121.9(3) no
    Cu(1) N(1P) C(6P) . . . 120.7(3) no
    C(2P) N(1P) C(6P) . . . 117.4(4) no
    Cu(2) N(1C) C(6C) . . . 119.7(3) no
    Cu(2) N(1C) C(2C) . . . 121.7(3) no
    C(6C) N(1C) C(2C) . . . 118.5(4) no
    Cu(2) N(2) C(2) . . . 168.1(3) no
    Cu(1) N(1) C(1) . . . 149.5(3) no
    W(1) C(5) N(5) . . . 178.7(5) no
    W(1) C(8) N(8) . . . 177.4(4) no
    W(1) C(6) N(6) . . . 177.4(3) no
    W(1) C(1) N(1) . . . 177.8(4) no
    W(1) C(3) N(3) . . . 175.2(3) no
    W(1) C(2) N(2) . . . 176.2(4) no
    W(1) C(7) N(7) . . . 178.4(4) no
    W(1) C(4) N(4) . . . 177.8(4) no
    N(3P) C(4P) C(5P) . . . 121.5(4) no
    C(4P) C(5P) C(6P) . . . 117.4(4) no
    N(3P) C(2P) N(1P) . . . 124.8(4) no
    N(1C) C(6C) C(5C) . . . 123.3(5) no
    C(6C) C(5C) C(4C) . . . 117.4(6) no
    C(5C) C(4C) C(3C) . . . 120.7(6) no
    C(5C) C(4C) C(7C) . . . 127.1(8) no
    C(3C) C(4C) C(7C) . . . 112.1(8) no
    C(4C) C(3C) C(2C) . . . 117.3(6) no
    N(1C) C(2C) C(3C) . . . 122.7(5) no
    N(1P) C(6P) C(5P) . . . 121.3(4) no
    N(8C) C(7C) C(4C) . . . 173.5(12) no
    N(3P) C(4P) H(4P) . . . 119.1 no
    C(5P) C(4P) H(4P) . . . 119.5 no
    C(4P) C(5P) H(5P) . . . 121.4 no
    C(6P) C(5P) H(5P) . . . 121.2 no
    N(3P) C(2P) H(2P) . . . 117.6 no
    N(1P) C(2P) H(2P) . . . 117.6 no
    N(1C) C(6C) H(6C) . . . 118.1 no
    C(5C) C(6C) H(6C) . . . 118.6 no
    C(6C) C(5C) H(5C) . . . 121.2 no
    C(4C) C(5C) H(5C) . . . 121.4 no
    C(4C) C(3C) H(3C) . . . 121.2 no
    C(2C) C(3C) H(3C) . . . 121.5 no
    N(1C) C(2C) H(2C) . . . 118.3 no
    C(3C) C(2C) H(2C) . . . 119.0 no
    N(1P) C(6P) H(6P) . . . 119.2 no
    C(5P) C(6P) H(6P) . . . 119.5 no
loop_
    _geom_torsion_atom_site_label_1
    _geom_torsion_atom_site_label_2
    _geom_torsion_atom_site_label_3
    _geom_torsion_atom_site_label_4
    _geom_torsion_site_symmetry_1
    _geom_torsion_site_symmetry_2
    _geom_torsion_site_symmetry_3
    _geom_torsion_site_symmetry_4
    _geom_torsion
    _geom_torsion_publ_flag
    C(5) W(1) C(8) N(8) . . . . 63(8) ?
    C(8) W(1) C(5) N(5) . . . .  11E1(2)
                                        ?
    C(5) W(1) C(6) N(6) . . . . 75(9) ?
    C(6) W(1) C(5) N(5) . . . . -169(18) ?
    C(5) W(1) C(1) N(1) . . . . 34(10) ?
    C(1) W(1) C(5) N(5) . . . .  -1E1(2)
                                        ?
    C(5) W(1) C(3) N(3) . . . . -14(4) ?
    C(3) W(1) C(5) N(5) . . . .  -7E1(2)
                                        ?
    C(5) W(1) C(2) N(2) . . . . -68(6) ?
    C(2) W(1) C(5) N(5) . . . .  4E1(2)
                                       ?
    C(5) W(1) C(7) N(7) . . . . 132(16) ?
    C(7) W(1) C(5) N(5) . . . .  14E1(2)
                                        ?
    C(5) W(1) C(4) N(4) . . . . 64(11) ?
    C(4) W(1) C(5) N(5) . . . .  -9E1(2)
                                        ?
    C(8) W(1) C(6) N(6) . . . . 147(9) ?
    C(6) W(1) C(8) N(8) . . . . -19(8) ?
    C(8) W(1) C(1) N(1) . . . . -29(10) ?
    C(1) W(1) C(8) N(8) . . . . 128(8) ?
    C(8) W(1) C(3) N(3) . . . . 174(4) ?
    C(3) W(1) C(8) N(8) . . . . -123(8) ?
    C(8) W(1) C(2) N(2) . . . . -127(6) ?
    C(2) W(1) C(8) N(8) . . . . -169(8) ?
    C(8) W(1) C(7) N(7) . . . . 169(16) ?
    C(7) W(1) C(8) N(8) . . . . -93(8) ?
    C(8) W(1) C(4) N(4) . . . . 89(11) ?
    C(4) W(1) C(8) N(8) . . . . 37(8) ?
    C(6) W(1) C(1) N(1) . . . . 78(10) ?
    C(1) W(1) C(6) N(6) . . . . 31(9) ?
    C(6) W(1) C(3) N(3) . . . . 76(4) ?
    C(3) W(1) C(6) N(6) . . . . -66(9) ?
    C(6) W(1) C(2) N(2) . . . . 176(5) ?
    C(2) W(1) C(6) N(6) . . . . -158(9) ?
    C(6) W(1) C(7) N(7) . . . . 82(16) ?
    C(7) W(1) C(6) N(6) . . . . -135(9) ?
    C(6) W(1) C(4) N(4) . . . . 147(11) ?
    C(4) W(1) C(6) N(6) . . . .  0(8) ?
    C(1) W(1) C(3) N(3) . . . . -69(4) ?
    C(3) W(1) C(1) N(1) . . . . -178(9) ?
    C(1) W(1) C(2) N(2) . . . . -10(6) ?
    C(2) W(1) C(1) N(1) . . . . -96(10) ?
    C(1) W(1) C(7) N(7) . . . . -86(16) ?
    C(7) W(1) C(1) N(1) . . . . -122(10) ?
    C(1) W(1) C(4) N(4) . . . . -15(11) ?
    C(4) W(1) C(1) N(1) . . . . 110(10) ?
    C(3) W(1) C(2) N(2) . . . . 77(6) ?
    C(2) W(1) C(3) N(3) . . . . -140(4) ?
    C(3) W(1) C(7) N(7) . . . . -28(16) ?
    C(7) W(1) C(3) N(3) . . . . 144(4) ?
    C(3) W(1) C(4) N(4) . . . . -103(11) ?
    C(4) W(1) C(3) N(3) . . . . 8(4) ?
    C(2) W(1) C(7) N(7) . . . . -111(16) ?
    C(7) W(1) C(2) N(2) . . . . 154(6) ?
    C(2) W(1) C(4) N(4) . . . . -52(11) ?
    C(4) W(1) C(2) N(2) . . . . 29(6) ?
    C(7) W(1) C(4) N(4) . . . . -157(11) ?
    C(4) W(1) C(7) N(7) . . . . 26(16) ?
    O(1) Cu(1) N(1P) C(2P) . . . . -88.9(3) ?
    O(1) Cu(1) N(1P) C(6P) . . . . 91.8(4) ?
    O(1) Cu(1) N(1P) C(2P) . . 3_666 3_666 -91.1(3) ?
    O(1) Cu(1) N(1P) C(6P) . . 3_666 3_666 88.2(4) ?
    O(1) Cu(1) N(1) C(1) . . . . 178.2(7) ?
    O(1) Cu(1) N(1) C(1) . . 3_666 3_666 1.8(7) ?
    O(1) Cu(1) N(1P) C(2P) 3_666 . . . 91.1(3) ?
    O(1) Cu(1) N(1P) C(6P) 3_666 . . . -88.2(4) ?
    O(1) Cu(1) N(1P) C(2P) 3_666 . 3_666 3_666 88.9(3) ?
    O(1) Cu(1) N(1P) C(6P) 3_666 . 3_666 3_666 -91.8(4) ?
    O(1) Cu(1) N(1) C(1) 3_666 . . . -1.8(7) ?
    O(1) Cu(1) N(1) C(1) 3_666 . 3_666 3_666 -178.2(7) ?
    N(1P) Cu(1) N(1) C(1) . . . . 88.1(7) ?
    N(1) Cu(1) N(1P) C(2P) . . . . 2.3(3) ?
    N(1) Cu(1) N(1P) C(6P) . . . . -177.0(4) ?
    N(1P) Cu(1) N(1) C(1) . . 3_666 3_666 91.9(7) ?
    N(1) Cu(1) N(1P) C(2P) 3_666 . . . -177.7(3) ?
    N(1) Cu(1) N(1P) C(6P) 3_666 . . . 3.0(4) ?
    N(1P) Cu(1) N(1) C(1) 3_666 . . . -91.9(7) ?
    N(1) Cu(1) N(1P) C(2P) . . 3_666 3_666 177.7(3) ?
    N(1) Cu(1) N(1P) C(6P) . . 3_666 3_666 -3.0(4) ?
    N(1P) Cu(1) N(1) C(1) 3_666 . 3_666 3_666 -88.1(7) ?
    N(1) Cu(1) N(1P) C(2P) 3_666 . 3_666 3_666 -2.3(3) ?
    N(1) Cu(1) N(1P) C(6P) 3_666 . 3_666 3_666 177.0(4) ?
    N(8) Cu(2) N(6) C(6) 2_545 . 2_645 2_645 22.8(14) ?
    N(6) Cu(2) N(8) C(8) 2_645 . 2_545 2_545 162(2) ?
    N(8) Cu(2) N(3P) C(4P) 2_545 . . . -30.3(3) ?
    N(8) Cu(2) N(3P) C(2P) 2_545 . . . 157.6(3) ?
    N(3P) Cu(2) N(8) C(8) . . 2_545 2_545 70(2) ?
    N(8) Cu(2) N(3) C(3) 2_545 . 1_455 1_455 131.3(12) ?
    N(3) Cu(2) N(8) C(8) 1_455 . 2_545 2_545 -16(2) ?
    N(8) Cu(2) N(1C) C(6C) 2_545 . . . 141.8(4) ?
    N(8) Cu(2) N(1C) C(2C) 2_545 . . . -35.7(3) ?
    N(1C) Cu(2) N(8) C(8) . . 2_545 2_545 -106(2) ?
    N(8) Cu(2) N(2) C(2) 2_545 . . . -42(6) ?
    N(2) Cu(2) N(8) C(8) . . 2_545 2_545 164(4) ?
    N(6) Cu(2) N(3P) C(4P) 2_645 . . . -117.8(4) ?
    N(6) Cu(2) N(3P) C(2P) 2_645 . . . 70.2(3) ?
    N(3P) Cu(2) N(6) C(6) . . 2_645 2_645 111.1(14) ?
    N(6) Cu(2) N(3) C(3) 2_645 . 1_455 1_455 3(4) ?
    N(3) Cu(2) N(6) C(6) 1_455 . 2_645 2_645 151(3) ?
    N(6) Cu(2) N(1C) C(6C) 2_645 . . . -130.7(4) ?
    N(6) Cu(2) N(1C) C(2C) 2_645 . . . 51.9(3) ?
    N(1C) Cu(2) N(6) C(6) . . 2_645 2_645 -67.1(14) ?
    N(6) Cu(2) N(2) C(2) 2_645 . . . -40.2(17) ?
    N(2) Cu(2) N(6) C(6) . . 2_645 2_645 -157.2(14) ?
    N(3P) Cu(2) N(3) C(3) . . 1_455 1_455 43.2(12) ?
    N(3) Cu(2) N(3P) C(4P) 1_455 . . . 63.8(3) ?
    N(3) Cu(2) N(3P) C(2P) 1_455 . . . -108.3(3) ?
    N(3P) Cu(2) N(1C) C(6C) . . . . 73(2) ?
    N(3P) Cu(2) N(1C) C(2C) . . . . -104(2) ?
    N(1C) Cu(2) N(3P) C(4P) . . . . 38(2) ?
    N(1C) Cu(2) N(3P) C(2P) . . . . -134(2) ?
    N(3P) Cu(2) N(2) C(2) . . . . 52.5(17) ?
    N(2) Cu(2) N(3P) C(4P) . . . . 151.1(3) ?
    N(2) Cu(2) N(3P) C(2P) . . . . -20.9(3) ?
    N(3) Cu(2) N(1C) C(6C) 1_455 . . . 47.8(4) ?
    N(3) Cu(2) N(1C) C(2C) 1_455 . . . -129.6(3) ?
    N(1C) Cu(2) N(3) C(3) . . 1_455 1_455 -138.7(12) ?
    N(3) Cu(2) N(2) C(2) 1_455 . . . 137.8(17) ?
    N(2) Cu(2) N(3) C(3) . . 1_455 1_455 -48.7(12) ?
    N(1C) Cu(2) N(2) C(2) . . . . -131.6(17) ?
    N(2) Cu(2) N(1C) C(6C) . . . . -39.7(3) ?
    N(2) Cu(2) N(1C) C(2C) . . . . 142.9(3) ?
    Cu(2) N(8) C(8) W(1) 2_555 . . . 29(10) ?
    Cu(2) N(6) C(6) W(1) 2_655 . . . 8(10) ?
    Cu(2) N(3P) C(4P) C(5P) . . . . -171.8(4) ?
    Cu(2) N(3P) C(2P) N(1P) . . . . 170.1(3) ?
    C(4P) N(3P) C(2P) N(1P) . . . . -2.1(7) ?
    C(2P) N(3P) C(4P) C(5P) . . . . 0.6(7) ?
    Cu(2) N(3) C(3) W(1) 1_655 . . . -3(5) ?
    Cu(1) N(1P) C(2P) N(3P) . . . . -177.2(3) ?
    Cu(1) N(1P) C(6P) C(5P) . . . . 178.7(4) ?
    C(2P) N(1P) C(6P) C(5P) . . . . -0.6(8) ?
    C(6P) N(1P) C(2P) N(3P) . . . . 2.1(7) ?
    Cu(2) N(1C) C(6C) C(5C) . . . . -175.8(5) ?
    Cu(2) N(1C) C(2C) C(3C) . . . . 175.9(4) ?
    C(6C) N(1C) C(2C) C(3C) . . . . -1.6(7) ?
    C(2C) N(1C) C(6C) C(5C) . . . . 1.7(8) ?
    Cu(2) N(2) C(2) W(1) . . . . -20(7) ?
    Cu(1) N(1) C(1) W(1) . . . . 9(10) ?
    N(3P) C(4P) C(5P) C(6P) . . . . 0.8(8) ?
    C(4P) C(5P) C(6P) N(1P) . . . . -0.7(8) ?
    N(1C) C(6C) C(5C) C(4C) . . . . -0.8(9) ?
    C(6C) C(5C) C(4C) C(3C) . . . . -0.3(7) ?
    C(6C) C(5C) C(4C) C(7C) . . . . -176.1(7) ?
    C(5C) C(4C) C(3C) C(2C) . . . . 0.3(7) ?
    C(5C) C(4C) C(7C) N(8C) . . . . -22(10) ?
    C(3C) C(4C) C(7C) N(8C) . . . . 161(9) ?
    C(7C) C(4C) C(3C) C(2C) . . . . 176.8(6) ?
    C(4C) C(3C) C(2C) N(1C) . . . . 0.6(8) ?
