# Supplementary material for: Poly[[diaqua­deca-μ-cyanido-hexa­cyanidobis­(4-cyano­pyridine)di-μ-pyrimidine-tricopper(II)ditungsten(V)] dihydrate]
Source: Acta Crystallogr Sect E Struct Rep Online. 2008 Oct 18;64(Pt 11):m1442–3. doi: 10.1107/S1600536808032947 (PMC2959564; doi:10.1107/S1600536808032947)
Supplement: Supplementary file 2 [file e-64-m1442-Isup2.hkl]

# 
# h,k,l, Fc-squared, Fo-squared, sigma(Fo-squared) and status flag 
# 
data_I
_shelx_title '  061128' 
_shelx_refln_list_code          4 
_shelx_F_calc_maximum      414.04 
_exptl_crystal_F_000      1334.00 
_reflns_d_resolution_high  0.7700 
 
loop_ 
 _symmetry_equiv_pos_as_xyz 
 'x, y, z' 
 '-x+1/2, y+1/2, -z+1/2' 
 '-x, -y, -z' 
 'x-1/2, -y-1/2, z-1/2' 
 
_cell_length_a     7.2475 
_cell_length_b    15.4532 
_cell_length_c    20.8560 
_cell_angle_alpha  90.000 
_cell_angle_beta   90.057 
_cell_angle_gamma  90.000 
 
_shelx_F_squared_multiplier     1.000 
 
loop_ 
 _refln_index_h 
 _refln_index_k 
 _refln_index_l 
 _refln_F_squared_calc 
 _refln_F_squared_meas 
 _refln_F_squared_sigma 
 _refln_observed_status 
   2   0   0   157636.75   212460.78  44586.98 o 
   4   0   0   127320.43   154441.44  27479.65 o 
   6   0   0     5015.01     5437.21    397.30 o 
   8   0   0     1266.94     1614.22    267.22 o 
   1   1   0      176.61      252.53     26.80 o 
   2   1   0    12956.04    13976.22    530.91 o 
   3   1   0     4466.24     4197.86    160.68 o 
   4   1   0    34959.04    34928.89   2077.57 o 
   5   1   0     2517.48     2558.32    147.05 o 
   6   1   0    25404.20    26682.01   1718.85 o 
   7   1   0     6764.39     6651.41    420.49 o 
   8   1   0    13001.91    12775.53    876.23 o 
   9   1   0      523.56      568.21    136.54 o 
   1   2   0   146526.78   212924.61  26641.02 o 
   2   2   0      926.42     1224.80     87.55 o 
   3   2   0    47639.42    50167.84   3577.07 o 
   4   2   0     1785.47     1730.73     95.19 o 
   5   2   0    14386.23    14837.29    844.25 o 
   6   2   0       21.36       20.31     31.09 o 
   7   2   0       88.36      141.29     59.68 o 
   8   2   0     9877.86    10026.80    755.30 o 
   9   2   0     2094.26     2333.62    273.24 o 
   1   3   0    26998.97    26883.48    911.13 o 
   2   3   0       77.30       76.10     21.98 o 
   3   3   0    25507.88    26120.16   1363.02 o 
   4   3   0     8965.27     9455.46    380.28 o 
   5   3   0    61417.00    62925.96   4890.17 o 
   6   3   0     2694.44     2777.35    185.26 o 
   7   3   0    16253.55    16471.44   1205.46 o 
   8   3   0     1297.63     1276.99    168.48 o 
   9   3   0     8219.71     8383.59    624.99 o 
   0   4   0      978.74      558.52    221.20 o 
   1   4   0     2925.97     2953.86    109.53 o 
   2   4   0       61.47      206.21     30.84 o 
   3   4   0     2349.63     2597.31    108.10 o 
   4   4   0     3668.83     3854.49    176.08 o 
   5   4   0       53.88      142.43     42.21 o 
   6   4   0      150.24       89.22     53.35 o 
   7   4   0     5732.13     5867.26    473.94 o 
   8   4   0      676.02      805.38    109.44 o 
   9   4   0    12183.30    12276.71   1020.75 o 
   1   5   0      285.05      457.94     36.11 o 
   2   5   0     5246.36     5576.87    206.94 o 
   3   5   0    32126.29    33680.38   1820.90 o 
   4   5   0     8606.63     8620.77    439.96 o 
   5   5   0    11190.56    11309.26    529.85 o 
   6   5   0     5726.00     5766.14    309.24 o 
   7   5   0    23089.12    22796.73   1617.96 o 
   8   5   0     2818.30     2701.24    253.92 o 
   9   5   0     3013.56     3079.66    373.25 o 
   0   6   0    12673.50     9081.12   1215.28 o 
   1   6   0    51704.58    47866.09   3906.33 o 
   2   6   0     1520.08     1258.55     87.87 o 
   3   6   0    30095.72    30940.78   1541.45 o 
   4   6   0     3597.33     3846.53    191.94 o 
   5   6   0      227.41      285.25     41.37 o 
   6   6   0     6288.19     6225.05    286.27 o 
   7   6   0      266.60      288.34     56.35 o 
   8   6   0     4705.21     4802.74    347.89 o 
   1   7   0     1454.23     1337.29    121.48 o 
   2   7   0     6622.51     6258.15    340.80 o 
   3   7   0      260.85      363.79     36.28 o 
   4   7   0    17092.55    17084.00    768.75 o 
   5   7   0     3598.30     4085.92    190.56 o 
   6   7   0    26911.88    27955.53   1688.80 o 
   7   7   0      528.69      682.12     88.28 o 
   8   7   0    14274.92    15174.68   1024.01 o 
   0   8   0    77480.23    73981.23  13699.89 o 
   1   8   0      426.11      480.94     76.40 o 
   2   8   0   100477.27   102300.46   8614.45 o 
   3   8   0      822.35      820.02     60.28 o 
   4   8   0    16753.52    16357.42    746.24 o 
   5   8   0      136.61      165.75     42.54 o 
   6   8   0     2945.06     3019.25    196.26 o 
   7   8   0       16.92       37.97     42.95 o 
   8   8   0     3382.73     3686.89    280.80 o 
   1   9   0     4743.66     4124.54    549.90 o 
   2   9   0    17703.39    17688.05   1046.80 o 
   3   9   0     3191.71     3199.31    204.92 o 
   4   9   0    13453.79    13129.98    655.18 o 
   5   9   0    11188.10    11166.86    552.36 o 
   6   9   0    23495.67    23234.89   1270.13 o 
   7   9   0     4499.70     4899.59    334.50 o 
   8   9   0     5309.08     5487.21    440.41 o 
   0  10   0     4234.15     5724.12   1409.27 o 
   1  10   0    55515.64    47906.01   6563.84 o 
   2  10   0       29.46       74.65     24.34 o 
   3  10   0    19556.92    19043.39   1311.15 o 
   4  10   0      836.10      845.41     58.74 o 
   5  10   0     4956.13     4827.39    261.80 o 
   6  10   0     1191.37     1026.75    124.73 o 
   7  10   0       88.20      152.06     54.99 o 
   8  10   0      397.06      346.44     73.04 o 
   1  11   0     3044.17     3428.86    375.02 o 
   2  11   0      324.96      325.30     40.43 o 
   3  11   0    22917.32    23233.05   2003.03 o 
   4  11   0        4.74       54.20     26.51 o 
   5  11   0    20257.41    18946.79   1215.78 o 
   6  11   0        3.67      -27.44     56.88 o 
   7  11   0    18242.30    16942.97    949.37 o 
   0  12   0     6147.11     8039.29    758.09 o 
   1  12   0    11927.05    12664.25   1844.94 o 
   2  12   0      347.33      529.92     65.69 o 
   3  12   0     3927.30     4153.19    385.85 o 
   4  12   0     1678.67     1751.10    161.85 o 
   5  12   0       17.36       11.61     22.78 o 
   6  12   0      205.47      168.79     53.48 o 
   7  12   0     3079.74     3070.88    253.90 o 
   1  13   0     1222.74     1281.33    208.75 o 
   2  13   0     2852.52     2968.28    302.82 o 
   3  13   0      576.24      836.76    174.11 o 
   4  13   0    10667.78    10449.56    995.16 o 
   5  13   0     9549.40     8960.12    735.02 o 
   6  13   0     4784.41     4276.86    284.18 o 
   7  13   0     2760.83     2840.94    324.43 o 
   0  14   0    11920.80    12177.02    746.98 o 
   1  14   0     7452.56     7782.83   1098.86 o 
   2  14   0    10741.33    11859.68   1082.61 o 
   3  14   0     4540.75     5005.75    557.66 o 
   4  14   0      533.96      479.36     81.17 o 
   5  14   0      842.13     1002.91    203.73 o 
   6  14   0      111.83       62.55     55.64 o 
   1  15   0      849.51     1027.57     91.19 o 
   2  15   0     6071.86     6414.91    810.89 o 
   3  15   0      958.90     1034.48    151.37 o 
   4  15   0     8428.03     9414.08    978.95 o 
   5  15   0      122.31      131.05    112.14 o 
   6  15   0    14205.96    15500.95   1467.49 o 
   0  16   0    26623.94    27440.13   4212.91 o 
   1  16   0     3767.71     4005.34    409.55 o 
   2  16   0    14823.83    14467.72   1959.35 o 
   3  16   0     1816.14     2222.39    221.81 o 
   4  16   0     9505.08    10141.27    917.54 o 
   5  16   0      159.40      164.90    115.54 o 
   1  17   0      395.83      530.86     86.03 o 
   2  17   0     3411.14     3025.86    497.68 o 
   3  17   0     4433.07     5033.66    540.22 o 
   4  17   0     4790.45     5065.38    444.67 o 
   0  18   0      357.58      330.10    128.56 o 
   1  18   0    17148.53    16473.58   1638.82 o 
   2  18   0      267.05      309.09     89.52 o 
   3  18   0     9004.76     9824.37    986.36 o 
   4  18   0      196.44      295.33     94.31 o 
   1  19   0     3525.24     4412.40    480.76 o 
   2  19   0      485.93      486.35    127.51 o 
   3  19   0     4240.74     4469.21    380.82 o 
   0  20   0     2143.06     2607.48    491.91 o 
  -9   0   1    15379.54    15430.44   1795.98 o 
  -7   0   1        4.50       19.69     62.05 o 
  -5   0   1       76.73      138.66     56.11 o 
  -3   0   1    31274.85    29718.71   2264.97 o 
   3   0   1      924.26     1130.54    108.45 o 
   5   0   1     4821.72     4791.32    367.65 o 
   7   0   1    14451.88    14753.28   1379.51 o 
   9   0   1    19391.15    19843.01   2028.47 o 
  -9   1   1     8903.75     9152.96    715.72 o 
  -8   1   1     2272.15     2353.72    220.43 o 
  -7   1   1    21730.30    21545.12   1485.69 o 
  -6   1   1    15665.56    16030.54    960.57 o 
  -5   1   1    21734.01    22053.18   1232.48 o 
  -4   1   1     6494.72     6725.47    340.20 o 
  -3   1   1    12273.62    12427.87    484.78 o 
  -2   1   1    21756.09    20148.19    939.34 o 
  -1   1   1      725.49      725.86     41.18 o 
   1   1   1    25384.74    30416.62   1353.11 o 
   2   1   1     8058.62     6716.70    256.63 o 
   3   1   1    39214.67    40265.39   2436.64 o 
   4   1   1     1778.01     1698.95    104.71 o 
   5   1   1    40020.52    40924.30   2767.32 o 
   6   1   1      942.34     1177.32    115.63 o 
   7   1   1    10492.89    10647.55    651.94 o 
   8   1   1      560.69      596.17    113.68 o 
   9   1   1     1521.06     1503.45    211.03 o 
  -9   2   1       13.61      111.70     85.36 o 
  -8   2   1     3078.09     3387.86    282.67 o 
  -7   2   1       80.14      105.89     55.57 o 
  -6   2   1      304.20      302.53     71.82 o 
  -5   2   1    32783.76    33135.63   2005.43 o 
  -4   2   1     1207.40     1163.02     83.19 o 
  -3   2   1    41655.25    46623.70   3117.90 o 
  -2   2   1    19292.32    21188.92    892.99 o 
  -1   2   1   143951.14   212741.48  29973.86 o 
   1   2   1    75841.20   117774.05   9997.87 o 
   2   2   1     4097.48     4137.10    177.97 o 
   3   2   1    35584.02    36852.88   2179.88 o 
   4   2   1      176.58      228.71     32.03 o 
   5   2   1      864.73     1101.38     92.81 o 
   6   2   1     3550.46     3597.46    243.45 o 
   7   2   1      102.00      116.57     50.01 o 
   8   2   1    11273.06    11567.28    873.95 o 
   9   2   1     2829.90     2974.99    327.11 o 
  -9   3   1     1665.94     2009.70    316.98 o 
  -8   3   1    22251.66    22863.26   1654.02 o 
  -7   3   1     1906.49     1904.31    154.44 o 
  -6   3   1    14478.81    14640.01    940.96 o 
  -5   3   1     2417.91     2664.90    188.01 o 
  -4   3   1    33153.57    33027.82   1935.19 o 
  -3   3   1     3342.50     3336.30    144.72 o 
  -2   3   1       87.79       58.59     25.30 o 
  -1   3   1     1549.98     1539.96     69.04 o 
   0   3   1     8145.28     4834.90    392.72 o 
   1   3   1     4230.77     4698.05    132.82 o 
   2   3   1    46063.40    46538.50   2591.70 o 
   3   3   1     4672.12     4433.83    183.49 o 
   4   3   1    34783.37    36052.90   2046.54 o 
   5   3   1    12859.99    13050.78    680.87 o 
   6   3   1    36043.23    37172.39   2646.47 o 
   7   3   1     7551.69     7792.15    491.33 o 
   8   3   1     8451.79     8667.14    666.97 o 
   9   3   1     2541.33     3071.00    503.07 o 
  -9   4   1       29.06       99.25     70.76 o 
  -8   4   1      833.93     1046.71    174.36 o 
  -7   4   1      132.75      178.49     58.53 o 
  -6   4   1     7833.12     8209.33    451.91 o 
  -5   4   1     2778.18     2721.56    155.37 o 
  -4   4   1    57342.60    59237.92   4490.61 o 
  -3   4   1     2146.98     2114.03    100.60 o 
  -2   4   1   171426.06   240408.72  33936.43 o 
  -1   4   1     5857.32     6876.76    186.45 o 
   0   4   1    94321.70    83099.07  11809.34 o 
   1   4   1    19555.46    17813.91    703.96 o 
   2   4   1   134573.23   181860.47  21609.12 o 
   3   4   1     2373.65     2726.01    284.25 o 
   4   4   1     6914.53     6687.23    286.56 o 
   5   4   1     4458.99     4503.04    228.88 o 
   6   4   1      456.32      491.38     69.03 o 
   7   4   1      148.36      295.86     62.07 o 
   8   4   1     3138.63     3008.66    326.26 o 
   9   4   1      321.66      182.74     78.01 o 
  -9   5   1     2794.71     3107.87    307.94 o 
  -8   5   1    16718.29    16813.96   1384.32 o 
  -7   5   1     5865.40     5916.05    433.44 o 
  -6   5   1    28362.44    29527.54   2020.40 o 
  -5   5   1     7906.58     7877.99    464.38 o 
  -4   5   1    14851.89    15189.21    743.22 o 
  -3   5   1     4151.60     4460.11    166.16 o 
  -2   5   1    14219.92    13610.90    463.44 o 
  -1   5   1    10086.12    11191.08    490.45 o 
   0   5   1      145.87      119.83     67.22 o 
   1   5   1      257.69      491.42     46.51 o 
   2   5   1     8631.94     9202.72    322.00 o 
   3   5   1    16290.99    16374.30    711.92 o 
   4   5   1    53776.03    56233.83   3758.87 o 
   5   5   1    12486.46    12632.15    729.04 o 
   6   5   1    12533.55    12449.66    805.60 o 
   7   5   1     9753.59     9902.77    679.39 o 
   8   5   1    12926.34    12761.62   1060.32 o 
   9   5   1     1677.31     1979.59    189.85 o 
  -8   6   1     1503.29     1498.61    171.52 o 
  -7   6   1     5595.03     5962.34    429.37 o 
  -6   6   1      465.13      544.42     92.19 o 
  -5   6   1     4445.93     4687.99    248.59 o 
  -4   6   1     1799.88     1897.34     95.58 o 
  -3   6   1    88121.33    90191.65   7159.85 o 
  -2   6   1      254.48      262.51     29.28 o 
  -1   6   1    57722.51    55690.94   3677.04 o 
   0   6   1     7961.52     7986.55    866.61 o 
   1   6   1    59644.15    51873.02   4111.65 o 
   2   6   1     3893.56     3918.06    174.30 o 
   3   6   1    17807.41    18843.97    756.81 o 
   4   6   1       42.17      107.81     28.84 o 
   5   6   1      722.73      786.88     60.31 o 
   6   6   1     2904.65     3040.10    243.38 o 
   7   6   1     3306.76     3538.35    285.75 o 
   8   6   1     5991.12     6252.63    399.70 o 
  -8   7   1      938.97      841.74    102.94 o 
  -7   7   1    18397.34    19366.50   1265.20 o 
  -6   7   1      265.94      262.88     46.04 o 
  -5   7   1    30558.72    31318.06   1924.19 o 
  -4   7   1     3009.51     3009.11    142.85 o 
  -3   7   1     5560.39     5272.32    199.18 o 
  -2   7   1       85.51       83.77     21.09 o 
  -1   7   1       31.95       57.39     33.41 o 
   0   7   1     1400.62     2139.55    212.35 o 
   1   7   1    29069.85    27194.01   3063.88 o 
   2   7   1     5628.79     5252.07    249.27 o 
   3   7   1    39109.92    38794.40   2035.30 o 
   4   7   1      749.35      876.45     69.15 o 
   5   7   1    22629.90    23779.69   1280.26 o 
   6   7   1     1264.04     1357.80     97.80 o 
   7   7   1    16026.22    16392.41    999.28 o 
   8   7   1      627.91      555.77     85.73 o 
  -8   8   1       33.69      102.25     53.55 o 
  -7   8   1     3609.69     3816.00    233.24 o 
  -6   8   1        4.03       49.00     29.71 o 
  -5   8   1     1429.12     1367.49     78.60 o 
  -4   8   1      274.10      240.41     36.61 o 
  -3   8   1     3171.08     2881.54    169.83 o 
  -2   8   1       49.67       71.62     17.25 o 
  -1   8   1    22911.19    21392.05   3103.45 o 
   0   8   1     4794.63     5973.78    968.11 o 
   1   8   1     1279.85     1215.02    126.23 o 
   2   8   1     3171.11     3029.80    133.41 o 
   3   8   1     2026.23     1940.42    129.94 o 
   4   8   1      758.60      751.48     60.25 o 
   5   8   1     4450.29     4414.10    199.29 o 
   6   8   1      673.88      703.48     68.63 o 
   7   8   1     8957.54     9171.14    503.78 o 
   8   8   1     1278.93     1445.69    150.70 o 
  -8   9   1     7221.80     6975.36    431.06 o 
  -7   9   1     8793.73     8616.90    566.37 o 
  -6   9   1     5539.63     5145.15    280.38 o 
  -5   9   1    11700.12    11211.13    545.85 o 
  -4   9   1     5727.40     5179.57    294.59 o 
  -3   9   1     4654.05     4514.49    249.40 o 
  -2   9   1     1856.07     1873.21    120.24 o 
  -1   9   1      815.50      863.60     76.60 o 
   0   9   1      593.57      943.96    103.22 o 
   1   9   1     4751.44     4465.55    523.69 o 
   2   9   1    26857.11    27627.13   1636.44 o 
   3   9   1    15984.12    15269.23    824.98 o 
   4   9   1     4639.64     5145.70    287.34 o 
   5   9   1    11250.87    10872.96    507.11 o 
   6   9   1     9028.14     9684.65    592.40 o 
   7   9   1     5980.76     5979.08    380.29 o 
   8   9   1       35.60       43.68     48.48 o 
  -8  10   1     1981.98     1814.97    182.48 o 
  -7  10   1      833.29      873.64     97.51 o 
  -6  10   1      254.16      273.60     53.19 o 
  -5  10   1     7130.73     6590.39    524.11 o 
  -4  10   1     7509.60     7005.24    337.39 o 
  -3  10   1    17808.08    17526.48   1275.04 o 
  -2  10   1     9391.76     9385.07    769.63 o 
  -1  10   1    24768.33    23101.75   4189.76 o 
   0  10   1    16848.65    19710.69   2733.80 o 
   1  10   1    33874.09    29800.46   3387.48 o 
   2  10   1     2631.31     2723.43    212.15 o 
   3  10   1     2293.83     2462.06    154.96 o 
   4  10   1      380.79      264.12     38.37 o 
   5  10   1     4527.13     4487.06    267.75 o 
   6  10   1     3511.61     3473.89    226.20 o 
   7  10   1     1026.79     1378.59    139.79 o 
   8  10   1    11600.30    11764.12    771.35 o 
  -7  11   1      930.77      766.84     99.29 o 
  -6  11   1    12876.54    12219.68    744.64 o 
  -5  11   1      356.42      386.42     54.40 o 
  -4  11   1     9150.14     8112.51    499.98 o 
  -3  11   1      207.30      292.61     58.74 o 
  -2  11   1      818.05     1127.57     98.19 o 
  -1  11   1      146.96     1509.83    888.28 o 
   0  11   1     7229.57     9261.06    732.77 o 
   1  11   1      278.57      313.67     50.49 o 
   2  11   1     7567.11     7196.69    449.80 o 
   3  11   1       70.10      114.54     31.06 o 
   4  11   1    40845.18    37625.61   2512.36 o 
   5  11   1      568.59      525.68     67.56 o 
   6  11   1    10015.85     9521.40    608.81 o 
   7  11   1       32.22       94.63     64.80 o 
  -7  12   1      480.77      440.32     77.42 o 
  -6  12   1     6877.21     6314.72    523.11 o 
  -5  12   1      520.19      518.93     66.33 o 
  -4  12   1    23262.59    22998.36   1693.22 o 
  -3  12   1    11237.71    12430.42   1055.91 o 
  -2  12   1    51092.70    52453.54   4993.29 o 
  -1  12   1     2132.90     2561.51    432.19 o 
   0  12   1    52453.13    62079.69   5321.15 o 
   1  12   1     4586.25     4977.16    589.02 o 
   2  12   1    19995.05    20100.67   1707.68 o 
   3  12   1      481.34      442.74     69.65 o 
   4  12   1     4281.09     4254.32    346.24 o 
   5  12   1      116.69      168.38     45.79 o 
   6  12   1       15.07       90.43     44.35 o 
   7  12   1      854.72      831.55    104.15 o 
  -7  13   1     5229.53     5378.71    426.59 o 
  -6  13   1     5176.05     4883.33    452.44 o 
  -5  13   1     6401.11     5786.56    641.30 o 
  -4  13   1    17485.88    17612.21   1363.04 o 
  -3  13   1     1737.02     2011.65    458.74 o 
  -2  13   1       43.69      389.29     90.85 o 
  -1  13   1       58.62      101.68     30.64 o 
   0  13   1      198.79      270.35     49.47 o 
   1  13   1     3662.01     3889.62    544.24 o 
   2  13   1     8656.13     9089.69    874.38 o 
   3  13   1     9378.30     9959.44    944.96 o 
   4  13   1    13454.66    14247.22   1299.74 o 
   5  13   1    10137.64     9097.36    909.14 o 
   6  13   1     8103.72     7384.20    669.85 o 
   7  13   1     5529.01     5653.45    431.44 o 
  -6  14   1       69.86       49.91     64.68 o 
  -5  14   1     8781.76     8910.64    864.46 o 
  -4  14   1      124.85      191.74     77.59 o 
  -3  14   1    17337.11    17413.38   2283.81 o 
  -2  14   1      402.76      481.12     71.51 o 
  -1  14   1    34282.81    34817.44   4730.48 o 
   0  14   1       37.11       96.67     31.51 o 
   1  14   1    18490.33    21912.80   2299.83 o 
   2  14   1       87.33      131.32     47.16 o 
   3  14   1    13808.47    14079.36   1242.40 o 
   4  14   1       65.72      -38.40     60.38 o 
   5  14   1      629.70      588.01    129.42 o 
   6  14   1      763.92      651.86    118.91 o 
  -6  15   1       39.90      147.26     89.96 o 
  -5  15   1    10348.72    11657.73    984.86 o 
  -4  15   1      892.09      875.05    157.12 o 
  -3  15   1     6895.36     7797.08    893.92 o 
  -2  15   1      404.33      513.30     99.03 o 
  -1  15   1     1674.94     1633.65    232.04 o 
   0  15   1        7.81      107.30     48.05 o 
   1  15   1     3813.26     3607.93    586.13 o 
   2  15   1      284.86      376.56     65.99 o 
   3  15   1    22789.12    22073.48   2248.19 o 
   4  15   1      152.95      315.98    104.88 o 
   5  15   1    16243.97    16678.73   1349.82 o 
   6  15   1      246.90      227.96    129.78 o 
  -5  16   1       68.05      115.48     71.05 o 
  -4  16   1     1093.77     1135.89    207.39 o 
  -3  16   1     6282.31     7071.74    654.00 o 
  -2  16   1     2728.65     2545.41    384.07 o 
  -1  16   1     3364.99     3676.96    336.63 o 
   0  16   1     2991.97     3251.97    313.90 o 
   1  16   1     5894.86     6288.26    700.68 o 
   2  16   1     2115.55     2139.38    200.40 o 
   3  16   1      140.13      171.06     61.03 o 
   4  16   1      100.69      139.58    105.80 o 
   5  16   1     1079.41     1199.06    170.48 o 
  -4  17   1     3081.66     3291.06    466.63 o 
  -3  17   1      278.23      354.81     89.11 o 
  -2  17   1     2349.19     3019.35    465.39 o 
  -1  17   1        7.45        3.92     30.72 o 
   0  17   1     2733.22     2982.01    254.61 o 
   1  17   1     3367.23     3969.41    449.64 o 
   2  17   1     3454.68     3106.57    373.97 o 
   3  17   1     2683.78     3014.46    286.82 o 
   4  17   1    10466.28    10861.00   1121.48 o 
  -4  18   1     4444.14     5238.69    712.83 o 
  -3  18   1     2387.87     2287.20    265.86 o 
  -2  18   1     8900.12     9734.25   1198.53 o 
  -1  18   1     5024.83     5354.71    404.99 o 
   0  18   1     6373.18     6556.00    662.52 o 
   1  18   1     1711.07     1639.43    214.72 o 
   2  18   1     1528.47     1608.98    301.25 o 
   3  18   1     1159.20     1499.47    183.96 o 
   4  18   1       75.02      130.10    108.64 o 
  -3  19   1      278.57      196.26    182.96 o 
  -2  19   1       27.02       64.73     66.81 o 
  -1  19   1        0.00       64.38     54.19 o 
   0  19   1      786.57      885.07     97.13 o 
   1  19   1       70.40       93.99     63.74 o 
   2  19   1     9996.85    11789.99   1102.79 o 
   0  20   1    11209.86    12990.61   1026.40 o 
  -8   0   2      490.28      326.66    123.90 o 
  -6   0   2    27251.66    28175.55   2617.70 o 
  -4   0   2    48486.62    50011.90   4857.87 o 
  -2   0   2    34036.10    34373.78   2464.39 o 
   2   0   2    14517.16    15835.49    968.96 o 
   4   0   2     2805.46     3034.87    220.04 o 
   6   0   2      322.99      353.77     92.10 o 
   8   0   2    20153.24    20348.54   2159.59 o 
  -9   1   2     4904.75     5289.08    554.74 o 
  -8   1   2    15917.74    16129.66   1197.35 o 
  -7   1   2      671.44      735.68    108.66 o 
  -6   1   2    21360.56    21255.51   1400.31 o 
  -5   1   2     5926.86     6037.65    352.31 o 
  -4   1   2     6194.36     6196.25    284.29 o 
  -3   1   2     1850.98     2239.42    135.18 o 
  -2   1   2     2216.91     2840.50    146.57 o 
  -1   1   2      342.15       97.14     16.26 o 
   1   1   2    32958.91    50384.57   2593.80 o 
   2   1   2    61845.00    77453.77   6280.13 o 
   3   1   2    19395.43    21907.98   1214.89 o 
   4   1   2    48456.13    50174.28   3572.55 o 
   5   1   2    29578.94    30340.28   2062.09 o 
   6   1   2    30447.62    30949.35   2082.20 o 
   7   1   2     5279.98     5314.71    379.35 o 
   8   1   2     2917.06     2937.88    283.97 o 
   9   1   2     2807.94     3332.82    390.32 o 
  -9   2   2      165.77      243.15     93.44 o 
  -8   2   2       29.80       50.35     64.12 o 
  -7   2   2     4506.17     4679.96    343.42 o 
  -6   2   2       35.57       57.03     37.72 o 
  -5   2   2    25446.58    25814.90   1382.83 o 
  -4   2   2    11290.58    11296.87    519.41 o 
  -3   2   2    46305.37    46177.72   2974.60 o 
  -2   2   2    12366.71    13944.07    589.97 o 
  -1   2   2    71368.17    98722.10   8758.66 o 
   0   2   2    35168.24    33515.39   3623.23 o 
   1   2   2    61023.54    84391.19   5551.98 o 
   2   2   2      671.13      847.87     69.90 o 
   3   2   2     2197.01     2737.06    357.32 o 
   4   2   2      248.24      316.54     40.12 o 
   5   2   2      159.14      185.99     36.99 o 
   6   2   2    17463.97    17699.74   1075.98 o 
   7   2   2     2536.28     2670.63    260.52 o 
   8   2   2     7619.96     7837.02    677.07 o 
   9   2   2     3612.15     3719.48    346.08 o 
  -9   3   2    11366.03    11358.25    881.57 o 
  -8   3   2     1188.55     1442.33    185.02 o 
  -7   3   2    22728.22    22543.28   1683.12 o 
  -6   3   2     1692.91     1864.22    139.34 o 
  -5   3   2     7200.04     7202.71    377.38 o 
  -4   3   2      187.27      270.40     48.20 o 
  -3   3   2     8599.82     9272.44    370.87 o 
  -2   3   2     2564.95     2855.87    141.95 o 
  -1   3   2    11056.36     8355.97    255.00 o 
   0   3   2     3922.35     3597.36    611.49 o 
   1   3   2     6280.68     4779.07    163.57 o 
   2   3   2     3121.11     3775.25    165.86 o 
   3   3   2    60461.79    59922.75   4274.69 o 
   4   3   2      237.25      339.83     46.44 o 
   5   3   2     8758.25     9334.99    522.25 o 
   6   3   2      115.78      122.08     48.84 o 
   7   3   2    11161.11    11284.10    828.75 o 
   8   3   2      213.70      250.26     94.75 o 
   9   3   2       75.40       76.26     58.01 o 
  -9   4   2     2510.21     2635.99    299.49 o 
  -8   4   2      213.30      236.58     73.85 o 
  -7   4   2       27.11       61.88     57.35 o 
  -6   4   2      480.81      506.18     88.14 o 
  -5   4   2     7272.61     7402.71    493.28 o 
  -4   4   2     8235.87     8494.69    437.32 o 
  -3   4   2    22879.92    23100.25   1105.83 o 
  -2   4   2     1776.95     2068.99    168.49 o 
  -1   4   2    46432.10    55364.22   3317.81 o 
   0   4   2     7128.27     6940.60    784.67 o 
   1   4   2     4948.25     4646.16    155.25 o 
   2   4   2       33.14       31.58     21.78 o 
   3   4   2      786.97      950.71     59.08 o 
   4   4   2     1587.80     1668.63    118.10 o 
   5   4   2    17506.79    17808.50    968.29 o 
   6   4   2      206.65      160.15     58.02 o 
   7   4   2    28756.40    29289.14   2034.54 o 
   8   4   2      603.01      581.80    101.87 o 
   9   4   2    19151.66    19658.89   1650.22 o 
  -9   5   2    11348.90    11783.47   1001.56 o 
  -8   5   2     6182.84     6653.53    493.85 o 
  -7   5   2    13216.44    13833.16    923.89 o 
  -6   5   2     3981.66     4224.59    254.85 o 
  -5   5   2    25540.45    25908.99   1553.81 o 
  -4   5   2     3417.85     3410.25    162.90 o 
  -3   5   2      327.87      368.31     42.38 o 
  -2   5   2     1324.81     1674.31     66.40 o 
  -1   5   2     5061.24     4451.73    224.75 o 
   0   5   2    13013.26    14609.81   2073.52 o 
   1   5   2    28840.58    27718.21   1070.29 o 
   2   5   2     3840.29     3410.70    127.96 o 
   3   5   2     7064.47     6705.70    257.32 o 
   4   5   2     6303.73     6628.06    266.85 o 
   5   5   2    20665.59    20915.80   1028.94 o 
   6   5   2      223.46      148.18     45.73 o 
   7   5   2     1522.10     1613.00    147.94 o 
   8   5   2       52.99       54.96     52.70 o 
   9   5   2      134.05      183.94     95.85 o 
  -8   6   2      206.35      235.84     94.66 o 
  -7   6   2     5732.23     6022.97    402.95 o 
  -6   6   2     3682.35     3950.51    248.69 o 
  -5   6   2    11672.13    12113.19    796.73 o 
  -4   6   2     5225.97     5610.45    276.66 o 
  -3   6   2    48250.24    50837.71   3077.05 o 
  -2   6   2    21675.47    20682.18    952.16 o 
  -1   6   2    43360.43    46357.06   2833.37 o 
   0   6   2     7247.96     8897.53   1307.93 o 
   1   6   2     9885.80     9288.65    558.49 o 
   2   6   2     1766.85     1890.19     76.24 o 
   3   6   2    23411.08    24821.19   1090.96 o 
   4   6   2    10796.39    10878.21    423.98 o 
   5   6   2       22.25       76.35     45.01 o 
   6   6   2     9928.08    10668.31    513.69 o 
   7   6   2      266.26      295.26     60.59 o 
   8   6   2    20108.76    21514.13   1495.78 o 
  -8   7   2    18625.66    18760.86   1145.86 o 
  -7   7   2     3246.32     3382.13    201.25 o 
  -6   7   2    18324.03    19129.15   1113.29 o 
  -5   7   2       11.35       20.56     22.21 o 
  -4   7   2     5857.90     5971.86    237.84 o 
  -3   7   2     1428.83     1324.12     71.76 o 
  -2   7   2     2669.70     3060.73    186.52 o 
  -1   7   2     2317.87     2264.05    339.01 o 
   0   7   2    26553.34    28100.93   3735.56 o 
   1   7   2       15.57       83.16     32.80 o 
   2   7   2    38461.40    36040.46   1645.79 o 
   3   7   2     8993.68     8566.79    341.42 o 
   4   7   2    37538.44    38559.47   2194.64 o 
   5   7   2      873.88      943.68     83.71 o 
   6   7   2    12801.95    13519.54    794.43 o 
   7   7   2     5154.73     5334.66    362.08 o 
   8   7   2     2132.03     2256.79    203.17 o 
  -8   8   2     2700.54     2603.92    180.08 o 
  -7   8   2      440.97      420.66     58.53 o 
  -6   8   2    13914.61    14232.78    805.42 o 
  -5   8   2     3147.69     3338.69    216.20 o 
  -4   8   2    63245.56    62463.00   4273.64 o 
  -3   8   2     3339.27     3226.50    171.67 o 
  -2   8   2    51017.63    51158.23   4464.96 o 
  -1   8   2     3568.99     3467.10    490.12 o 
   0   8   2   110552.06   130194.73  25541.69 o 
   1   8   2      121.89      167.07     38.21 o 
   2   8   2     9652.70     9106.65    405.48 o 
   3   8   2      547.91      510.96     41.22 o 
   4   8   2     7211.19     7588.26    303.27 o 
   5   8   2     1725.77     1529.14    126.62 o 
   6   8   2     3888.93     4055.99    247.82 o 
   7   8   2     1345.30     1403.84    155.19 o 
   8   8   2     2584.75     2752.51    245.88 o 
  -8   9   2     7807.78     7838.64    508.35 o 
  -7   9   2     8045.19     7635.52    391.66 o 
  -6   9   2    14136.55    13881.86    716.83 o 
  -5   9   2      776.67      634.96     67.89 o 
  -4   9   2     1176.59     1157.09     84.56 o 
  -3   9   2     1171.78     1116.65     90.73 o 
  -2   9   2      579.30      829.40    239.62 o 
  -1   9   2    14792.17    15074.32   1650.69 o 
   0   9   2     8027.92     8488.32   1311.04 o 
   1   9   2     8623.18     8700.95    588.33 o 
   2   9   2    17946.64    16746.86    714.01 o 
   3   9   2    29831.11    28018.37   1388.27 o 
   4   9   2    15502.32    15003.14    775.44 o 
   5   9   2    16348.89    16132.20    799.38 o 
   6   9   2    17427.31    17047.55    890.68 o 
   7   9   2     8816.86     8987.55    526.32 o 
   8   9   2     1324.26     1326.13    121.41 o 
  -8  10   2     2787.69     2722.49    217.71 o 
  -7  10   2     2368.09     2130.25    165.25 o 
  -6  10   2      219.56      266.06     41.77 o 
  -5  10   2    29268.03    27070.05   1814.55 o 
  -4  10   2       26.14       58.99     30.84 o 
  -3  10   2    32417.72    33768.91   2852.23 o 
  -2  10   2     4140.17     4565.66    400.32 o 
  -1  10   2    53368.31    54389.99   7243.53 o 
   0  10   2       46.83      188.16     52.04 o 
   1  10   2    20593.24    19577.80   1523.11 o 
   2  10   2      754.33      731.82     67.86 o 
   3  10   2     3672.83     3403.62    209.13 o 
   4  10   2     3526.36     3294.76    224.51 o 
   5  10   2       34.90       36.29     37.53 o 
   6  10   2     1777.25     1917.08    138.15 o 
   7  10   2     6669.97     6395.75    437.97 o 
   8  10   2     7663.96     7726.19    605.71 o 
  -7  11   2    11642.90    11135.66    667.34 o 
  -6  11   2        0.72      118.49     40.72 o 
  -5  11   2    13437.80    12844.76    952.05 o 
  -4  11   2      884.29      833.73     61.52 o 
  -3  11   2       15.63       92.30     58.43 o 
  -2  11   2      550.51      818.75     60.39 o 
  -1  11   2     1067.70     1106.39     82.22 o 
   0  11   2      491.54      692.29     53.55 o 
   1  11   2    30872.75    31155.59   2969.68 o 
   2  11   2      185.40      248.29     75.33 o 
   3  11   2    13365.97    13263.70    858.35 o 
   4  11   2       18.03       21.86     24.88 o 
   5  11   2    24542.85    22753.88   1608.30 o 
   6  11   2      207.68      199.58     44.94 o 
   7  11   2     2765.31     2603.55    195.53 o 
  -7  12   2       10.11      335.55    101.27 o 
  -6  12   2     1903.46     1688.24    157.28 o 
  -5  12   2     2544.47     2427.52    186.89 o 
  -4  12   2      631.77      692.85    106.87 o 
  -3  12   2     4904.35     4917.68    483.58 o 
  -2  12   2     6860.70     7151.82    681.72 o 
  -1  12   2     6276.10     5983.57    998.44 o 
   0  12   2     1099.28     1312.37     78.01 o 
   1  12   2     4028.85     4311.59    357.25 o 
   2  12   2     2950.60     2895.66    231.96 o 
   3  12   2     2022.71     1906.27    200.98 o 
   4  12   2      764.39      813.50     64.34 o 
   5  12   2     6964.55     6547.60    431.93 o 
   6  12   2      440.49      524.98     99.65 o 
   7  12   2    13532.84    13079.13    921.16 o 
  -7  13   2     5658.10     5873.27    561.20 o 
  -6  13   2     3500.24     3447.21    332.74 o 
  -5  13   2     1555.19     1647.82    152.35 o 
  -4  13   2     1377.04     1772.91    236.34 o 
  -3  13   2     1716.26     1554.88    231.33 o 
  -2  13   2     1580.19     1502.26    140.39 o 
  -1  13   2     7778.61     7919.99   1090.29 o 
   0  13   2     8432.80     9225.22    589.51 o 
   1  13   2     7413.56     7564.12    931.24 o 
   2  13   2    11084.60    11086.76    827.17 o 
   3  13   2    21730.46    19615.52   2173.35 o 
   4  13   2    11375.87    12187.36   1155.31 o 
   5  13   2     4665.06     4741.61    338.75 o 
   6  13   2     2914.93     2929.10    272.23 o 
   7  13   2     2316.37     2234.18    199.14 o 
  -6  14   2      849.93      818.83    120.17 o 
  -5  14   2     4144.84     3903.45    531.83 o 
  -4  14   2    11792.40    11696.91   1297.23 o 
  -3  14   2    10152.22    10323.02   1381.41 o 
  -2  14   2     8812.16     9237.40   1304.00 o 
  -1  14   2     6017.08     6479.57    659.07 o 
   0  14   2     7653.02     8331.17    532.66 o 
   1  14   2     7239.35     8433.54    685.36 o 
   2  14   2       19.47       74.06     33.96 o 
   3  14   2      700.72      618.01     89.00 o 
   4  14   2     1392.13     1421.53    227.50 o 
   5  14   2        2.43       39.19     44.36 o 
   6  14   2    10951.28    10044.34    917.91 o 
  -6  15   2     8802.05     8543.15    755.70 o 
  -5  15   2       91.70      120.98    111.27 o 
  -4  15   2     1059.62     1026.19    216.51 o 
  -3  15   2      131.08      156.11     78.38 o 
  -2  15   2      503.49      508.19     91.46 o 
  -1  15   2      261.69      344.93     43.66 o 
   0  15   2     7320.24     8139.20    684.06 o 
   1  15   2      275.94      366.41     63.66 o 
   2  15   2    23556.65    22689.06   1593.76 o 
   3  15   2      646.32      596.30    122.35 o 
   4  15   2    15180.10    15970.68   1269.20 o 
   5  15   2      180.74      218.33     99.08 o 
   6  15   2    12485.12    13359.81   1144.46 o 
  -5  16   2     1778.74     1844.77    460.26 o 
  -4  16   2    18212.06    19162.18   2287.41 o 
  -3  16   2     4148.47     4550.24    541.28 o 
  -2  16   2    38207.07    37741.45   6509.31 o 
  -1  16   2     4360.43     4376.72    423.94 o 
   0  16   2    13018.27    13995.15   1184.80 o 
   1  16   2      555.12      600.74     64.34 o 
   2  16   2     7841.14     7385.88    734.50 o 
   3  16   2       24.21       23.95     26.97 o 
   4  16   2       56.93        8.19     46.56 o 
   5  16   2     1578.29     1653.62    255.05 o 
  -4  17   2      439.52      499.48    108.41 o 
  -3  17   2       45.51      206.97    104.31 o 
  -2  17   2       37.14       73.25     53.54 o 
  -1  17   2      302.57      287.13     42.70 o 
   0  17   2     1719.64     1891.06    210.72 o 
   1  17   2    12954.56    12596.87   1420.91 o 
   2  17   2     6695.64     6757.62    739.75 o 
   3  17   2    10464.49    11435.39   1167.07 o 
   4  17   2     4768.21     5440.64    453.64 o 
  -4  18   2       25.40        0.72     58.01 o 
  -3  18   2    18036.94    20267.17   2878.94 o 
  -2  18   2       73.06      178.53     70.40 o 
  -1  18   2    19939.75    21522.35   1498.14 o 
   0  18   2      248.73      184.54     44.91 o 
   1  18   2     8719.22     8187.01   1044.52 o 
   2  18   2      310.08      229.91     39.85 o 
   3  18   2     1793.80     1826.70    292.06 o 
   4  18   2       87.62      207.43     75.13 o 
  -2  19   2        4.95      -23.77     64.73 o 
  -1  19   2     1377.40     1652.08    154.76 o 
   0  19   2      218.99      249.79     56.47 o 
   1  19   2    11056.64    11258.92   1432.47 o 
   2  19   2      531.71      564.85    159.10 o 
  -9   0   3       37.73      131.58    111.66 o 
  -7   0   3      663.01      602.82    112.25 o 
  -5   0   3    20344.73    20890.75   1628.83 o 
  -3   0   3     5296.52     6088.35    316.45 o 
  -1   0   3    64844.45   107210.97  13353.01 o 
   1   0   3     3303.92     5698.26    246.44 o 
   3   0   3     6562.70     6256.43    380.08 o 
   5   0   3    46480.71    47782.77   4841.00 o 
   7   0   3    26448.34    27235.70   2727.75 o 
   9   0   3    25193.17    26830.57   3248.44 o 
  -9   1   3    13833.43    14170.33   1163.89 o 
  -8   1   3     5331.69     5678.57    417.70 o 
  -7   1   3     8311.94     8665.08    496.32 o 
  -6   1   3      468.60      557.11     78.23 o 
  -5   1   3     6270.08     5965.30    265.90 o 
  -4   1   3      929.34      810.51     60.05 o 
  -3   1   3      581.61     1002.19     82.89 o 
  -2   1   3     5654.15     6243.41    224.43 o 
  -1   1   3    22293.65    25897.71   1139.43 o 
   0   1   3     1020.65     1254.12     55.90 o 
   1   1   3    35839.00    42905.51   1854.34 o 
   2   1   3    23032.27    24856.24   1139.41 o 
   3   1   3    30967.65    32760.01   1907.09 o 
   4   1   3      703.94      825.10     66.86 o 
   5   1   3    13778.05    14034.97    788.54 o 
   6   1   3     1807.93     1778.49    134.14 o 
   7   1   3     1074.07     1293.50    128.52 o 
   8   1   3     3627.71     3630.67    296.15 o 
   9   1   3      642.05      798.63    134.24 o 
  -9   2   3       32.15       46.85     61.99 o 
  -8   2   3      470.22      555.85     99.36 o 
  -7   2   3     7025.08     7398.21    429.18 o 
  -6   2   3     5913.07     6063.20    336.27 o 
  -5   2   3    17314.69    17024.38    978.05 o 
  -4   2   3    12485.11    12539.17    541.94 o 
  -3   2   3    34734.21    31800.93   1764.71 o 
  -2   2   3     2601.14     2400.62    108.40 o 
  -1   2   3    20684.29    18395.63    711.20 o 
   0   2   3     9333.53     9969.96    431.10 o 
   1   2   3    18296.08    15856.03    600.27 o 
   2   2   3       48.53       78.76     45.74 o 
   3   2   3     3636.17     4403.46    176.75 o 
   4   2   3     9367.12     9206.24    387.76 o 
   5   2   3       38.85       67.72     41.37 o 
   6   2   3    20510.37    20590.94   1195.13 o 
   7   2   3    10705.09    10467.16    646.97 o 
   8   2   3    14456.31    14718.00   1013.26 o 
   9   2   3     1297.49     1205.46    184.25 o 
  -9   3   3     1214.23     1784.65    378.86 o 
  -8   3   3     9354.23     9656.97    731.04 o 
  -7   3   3     1176.30     1222.47    128.14 o 
  -6   3   3    17373.55    17178.65    967.88 o 
  -5   3   3      820.59      987.98     81.25 o 
  -4   3   3      398.98      418.30     44.62 o 
  -3   3   3       35.12       43.83     22.61 o 
  -2   3   3     2462.58     2272.89     98.21 o 
  -1   3   3     2898.85     3126.90    117.75 o 
   0   3   3    62212.18    72147.56   6322.90 o 
   1   3   3      200.37      461.71     30.12 o 
   2   3   3    45750.29    48830.34   2677.91 o 
   3   3   3    11841.15    12603.53    483.30 o 
   4   3   3    57485.38    58417.82   4461.69 o 
   5   3   3     3218.18     3329.29    177.43 o 
   6   3   3     5637.91     5696.61    323.29 o 
   7   3   3     1732.77     1884.01    160.93 o 
   8   3   3      824.79     1020.89    132.15 o 
   9   3   3      248.80      166.77     82.82 o 
  -9   4   3       64.58      -42.85     59.25 o 
  -8   4   3    11541.09    11791.00    984.51 o 
  -7   4   3     1431.66     1642.74    151.76 o 
  -6   4   3    26208.41    27375.82   1649.21 o 
  -5   4   3       17.95       39.08     33.43 o 
  -4   4   3    71316.13    71325.80   5894.76 o 
  -3   4   3    11808.89    11080.82    482.02 o 
  -2   4   3   144665.63   191914.69  26539.02 o 
  -1   4   3     6510.06     6176.95    320.51 o 
   0   4   3    18300.50    17403.29   1028.77 o 
   1   4   3     6945.38     5471.02    205.27 o 
   2   4   3    36941.07    41384.37   2224.24 o 
   3   4   3      622.58      732.61     50.85 o 
   4   4   3      504.89      763.11    127.70 o 
   5   4   3      426.15      570.99     79.95 o 
   6   4   3     3504.95     3503.69    199.17 o 
   7   4   3     1979.06     2042.60    197.64 o 
   8   4   3     5745.72     5911.61    520.20 o 
   9   4   3      105.71       34.16     57.07 o 
  -9   5   3     3449.04     3563.52    339.77 o 
  -8   5   3    14853.30    15403.63   1168.23 o 
  -7   5   3     2341.66     2439.57    199.03 o 
  -6   5   3     2858.41     3207.51    228.84 o 
  -5   5   3     1067.35     1287.36     98.99 o 
  -4   5   3    12878.98    13952.09    637.33 o 
  -3   5   3     3524.30     3347.02    138.94 o 
  -2   5   3    17169.23    17556.82    635.33 o 
  -1   5   3     4533.42     4505.42    472.11 o 
   0   5   3     5596.07     5750.99    501.14 o 
   1   5   3    25291.73    24452.70    957.91 o 
   2   5   3    50021.52    50621.22   2715.98 o 
   3   5   3    16222.04    16724.14    625.03 o 
   4   5   3    13259.64    13949.53    554.63 o 
   5   5   3     7150.61     8065.13    390.94 o 
   6   5   3     6776.80     7068.94    364.60 o 
   7   5   3     4893.12     5266.27    348.52 o 
   8   5   3      889.10      947.61    128.30 o 
   9   5   3       44.77      117.55     61.24 o 
  -8   6   3        8.11      -32.23     32.23 o 
  -7   6   3     8415.48     8622.37    660.74 o 
  -6   6   3      206.66      231.59     57.59 o 
  -5   6   3    30271.10    30911.04   1829.56 o 
  -4   6   3     3124.95     3185.47    166.36 o 
  -3   6   3    52873.61    53901.58   3356.44 o 
  -2   6   3     3849.90     3736.52    190.37 o 
  -1   6   3    46321.20    48691.77   4206.76 o 
   0   6   3      822.09      923.74    123.28 o 
   1   6   3     1968.25     2058.62     85.32 o 
   2   6   3     2040.88     1854.16    100.16 o 
   3   6   3     7018.58     7261.14    310.23 o 
   4   6   3     7657.32     7689.69    290.03 o 
   5   6   3    13255.82    13955.93    625.01 o 
   6   6   3     7971.23     8434.74    436.49 o 
   7   6   3     2645.76     2943.35    223.79 o 
   8   6   3    10434.63    11145.57    783.64 o 
  -8   7   3       12.67       28.53     44.58 o 
  -7   7   3    16332.69    14955.30    879.01 o 
  -6   7   3     1303.84     1211.06     93.99 o 
  -5   7   3     6035.40     6105.69    268.54 o 
  -4   7   3      709.37      670.87     39.68 o 
  -3   7   3      700.60      713.25     39.13 o 
  -2   7   3      564.89      494.10     24.06 o 
  -1   7   3     8846.11     7921.95    896.52 o 
   0   7   3      601.26      828.20    157.06 o 
   1   7   3    22506.69    20619.96   1484.95 o 
   2   7   3     1366.12     1253.10     56.80 o 
   3   7   3    34609.82    33435.25   1695.59 o 
   4   7   3      194.19      296.49     35.85 o 
   5   7   3     8209.89     8359.76    413.48 o 
   6   7   3     2015.73     2509.45    178.79 o 
   7   7   3     1818.17     1885.67    148.68 o 
   8   7   3        3.09      -23.42     50.22 o 
  -8   8   3      768.44      665.39    114.60 o 
  -7   8   3     4102.61     4276.59    283.01 o 
  -6   8   3      452.76      396.82     58.48 o 
  -5   8   3     5156.35     5389.43    237.34 o 
  -4   8   3     2807.17     2881.45    134.06 o 
  -3   8   3    28554.13    27572.78   1773.20 o 
  -2   8   3     1567.57     1454.22    186.11 o 
  -1   8   3     2414.54     2437.61    345.52 o 
   0   8   3      274.28      413.84     51.00 o 
   1   8   3     6194.34     6750.81    364.99 o 
   2   8   3       29.28       82.29     31.15 o 
   3   8   3     8910.38     8087.55    457.90 o 
   4   8   3     1379.54     1430.78     92.14 o 
   5   8   3    19150.07    18527.59    987.38 o 
   6   8   3      663.18      674.96     77.05 o 
   7   8   3    31675.25    32860.22   2391.81 o 
   8   8   3     1450.76     1538.93    153.84 o 
  -8   9   3     2507.22     2413.77    224.33 o 
  -7   9   3     6611.92     6389.13    409.69 o 
  -6   9   3     7932.62     7466.47    391.54 o 
  -5   9   3     1395.80     1395.07     89.50 o 
  -4   9   3      110.13      195.65     33.49 o 
  -3   9   3      199.94      195.30     27.04 o 
  -2   9   3       68.90      104.49     33.77 o 
  -1   9   3     9877.24     9404.28    869.22 o 
   0   9   3    20896.84    23810.50   3621.29 o 
   1   9   3    18888.10    20038.74   1133.03 o 
   2   9   3     6313.03     6230.30    277.83 o 
   3   9   3    20019.63    19029.37    842.84 o 
   4   9   3     4747.32     4538.63    235.71 o 
   5   9   3     7889.16     7676.94    351.09 o 
   6   9   3      105.46       86.84     41.04 o 
   7   9   3      306.36      485.55     84.68 o 
   8   9   3       83.12      127.80     79.93 o 
  -8  10   3      468.28      437.04     78.82 o 
  -7  10   3     1002.35     1128.33    101.93 o 
  -6  10   3     4302.37     4201.54    247.52 o 
  -5  10   3    15547.56    14298.74    868.70 o 
  -4  10   3    12629.94    12142.14    661.14 o 
  -3  10   3     4128.58     3887.22    424.53 o 
  -2  10   3    12492.02    12347.34   1887.05 o 
  -1  10   3    15491.63    14329.55   1518.02 o 
   0  10   3     1497.09     1850.52    169.64 o 
   1  10   3     1220.01     1442.46    120.49 o 
   2  10   3      350.81      501.74     50.03 o 
   3  10   3      588.84      467.47     42.39 o 
   4  10   3    19369.32    17591.42   1100.16 o 
   5  10   3      131.36      202.23     56.60 o 
   6  10   3    16270.53    16369.27   1030.90 o 
   7  10   3       98.56      149.35     49.94 o 
   8  10   3    19554.80    19102.94   1211.46 o 
  -7  11   3      319.46      251.72     61.12 o 
  -6  11   3     1445.50     1599.93    139.52 o 
  -5  11   3      187.85      231.41     43.25 o 
  -4  11   3     1181.79     1214.07     83.38 o 
  -3  11   3      711.40      643.52     66.01 o 
  -2  11   3    15558.99    15675.03   2497.72 o 
  -1  11   3       98.17     1708.90    237.70 o 
   0  11   3    26800.89    33820.41   4184.01 o 
   1  11   3     3121.73     3204.89    193.25 o 
   2  11   3    50211.49    48211.91   3517.06 o 
   3  11   3      124.26      107.52     26.85 o 
   4  11   3    30984.17    28994.92   1813.59 o 
   5  11   3     2565.55     2454.66    166.95 o 
   6  11   3    12800.20    12473.67    701.18 o 
   7  11   3      103.44      106.14     54.50 o 
  -7  12   3      165.31      232.63     79.79 o 
  -6  12   3    19119.84    16657.23   1164.26 o 
  -5  12   3     4981.83     4271.53    361.09 o 
  -4  12   3    42661.63    41677.38   4291.93 o 
  -3  12   3      620.45      567.46     96.85 o 
  -2  12   3    32833.59    34925.59   3633.79 o 
  -1  12   3     4156.53     3792.85    390.17 o 
   0  12   3    27000.95    32392.24   2797.34 o 
   1  12   3      109.76      225.23     57.72 o 
   2  12   3     5242.92     5156.15    272.40 o 
   3  12   3      212.41      269.33     54.23 o 
   4  12   3      495.33      449.14     52.49 o 
   5  12   3     5613.48     5451.74    378.44 o 
   6  12   3     2883.75     2608.82    281.80 o 
   7  12   3     2015.09     2027.58    204.84 o 
  -7  13   3     2248.96     2292.79    207.88 o 
  -6  13   3     3420.43     3525.74    316.53 o 
  -5  13   3      697.20      747.26    159.03 o 
  -4  13   3      105.78      131.64     53.55 o 
  -3  13   3     1726.19     1889.42    226.38 o 
  -2  13   3      620.47      799.92    126.27 o 
  -1  13   3    13585.58    14307.98   1522.93 o 
   0  13   3    10258.08    12501.17    834.19 o 
   1  13   3    21177.24    22490.93   1905.64 o 
   2  13   3     3419.55     3512.70    192.67 o 
   3  13   3    26707.81    26833.69   1769.17 o 
   4  13   3    12924.42    12234.18    949.01 o 
   5  13   3    12115.49    11355.08    941.19 o 
   6  13   3      742.52      682.45     86.78 o 
   7  13   3     2234.27     2194.98    190.60 o 
  -6  14   3       40.88      330.05    118.18 o 
  -5  14   3    17526.05    17073.29   2111.40 o 
  -4  14   3      350.81      401.60     82.50 o 
  -3  14   3    38613.14    41744.27   5060.74 o 
  -2  14   3      432.24     1162.85    353.66 o 
  -1  14   3    18744.68    19841.00   1806.69 o 
   0  14   3       49.67       31.05     31.54 o 
   1  14   3    11312.73    12028.51   1419.58 o 
   2  14   3      218.02      203.03     34.61 o 
   3  14   3      122.45      125.12     40.43 o 
   4  14   3     2069.98     2330.96    269.00 o 
   5  14   3     1159.13     1110.74    117.24 o 
   6  14   3     3723.35     3458.26    391.09 o 
  -6  15   3      230.69      219.81     93.23 o 
  -5  15   3     3084.47     3370.61    371.30 o 
  -4  15   3       25.73      -19.54     59.53 o 
  -3  15   3       41.89       16.66     70.35 o 
  -2  15   3       13.27      -26.65     40.64 o 
  -1  15   3    12468.71    12329.39   1199.82 o 
   0  15   3     1658.89     1900.09    167.80 o 
   1  15   3    12658.63    13240.97   1639.37 o 
   2  15   3       25.46       49.14     33.39 o 
   3  15   3    16891.54    17883.29   1069.40 o 
   4  15   3     3070.35     3463.81    332.52 o 
   5  15   3     5055.31     5023.00    456.17 o 
   6  15   3        3.10       -7.88     45.46 o 
  -5  16   3     4227.45     4590.70    517.22 o 
  -4  16   3     4801.50     5150.59    629.18 o 
  -3  16   3     4406.19     4799.41    663.63 o 
  -2  16   3     3838.36     4329.23    592.08 o 
  -1  16   3     4174.40     3666.03    415.14 o 
   0  16   3     2361.00     2652.78    217.23 o 
   1  16   3      338.24      468.87     43.59 o 
   2  16   3       81.04       84.77     37.48 o 
   3  16   3     1580.25     1805.55    115.04 o 
   4  16   3      502.65      567.41    159.74 o 
   5  16   3    12006.82    12384.69   1069.40 o 
  -4  17   3       78.73      124.55     87.57 o 
  -3  17   3      607.70      664.30    214.53 o 
  -2  17   3     2700.04     2755.84    366.08 o 
  -1  17   3     1477.35     1696.32    135.37 o 
   0  17   3     3909.39     4058.23    342.36 o 
   1  17   3     8543.95     8554.94    928.31 o 
   2  17   3     9070.11     8266.21   1073.32 o 
   3  17   3     5311.38     5560.32    445.52 o 
   4  17   3     2780.83     2933.52    399.94 o 
  -4  18   3     8046.87     9220.79   1051.11 o 
  -3  18   3     2713.37     3262.55    466.47 o 
  -2  18   3     6885.31     7938.68   1063.15 o 
  -1  18   3      288.91      453.81    115.69 o 
   0  18   3     2587.85     2965.88    234.89 o 
   1  18   3     1021.41     1197.79    201.65 o 
   2  18   3      640.57      538.06     88.78 o 
   3  18   3        1.22       29.00     73.16 o 
   4  18   3     4672.14     4915.82    441.69 o 
  -2  19   3     2374.40     2528.94    452.90 o 
  -1  19   3      284.06      321.44     60.36 o 
   0  19   3    11432.70    12190.74    913.77 o 
   1  19   3       45.68       31.74     33.16 o 
   2  19   3    14792.18    16097.99   1238.30 o 
  -8   0   4    13614.15    13919.85   1460.06 o 
  -6   0   4    33372.44    33481.45   2977.72 o 
  -4   0   4    80375.31    77807.77   9079.64 o 
  -2   0   4     1333.06     1221.59     79.71 o 
   0   0   4    45954.47    50808.74   3692.06 o 
   2   0   4    30280.97    32105.40   2202.99 o 
   4   0   4     8440.05     8450.71    530.11 o 
   6   0   4    13253.00    13834.57   1007.80 o 
   8   0   4     5623.46     5662.07    838.91 o 
  -9   1   4      585.02      641.97    131.66 o 
  -8   1   4     8865.13     9287.55    780.93 o 
  -7   1   4     3198.03     3302.07    346.45 o 
  -6   1   4     1763.08     1788.49    136.28 o 
  -5   1   4      325.75      310.78     42.59 o 
  -4   1   4      794.67      739.08     56.95 o 
  -3   1   4      874.30     1204.08     77.71 o 
  -2   1   4      697.52      518.49     39.29 o 
  -1   1   4    37841.30    42427.56   2263.33 o 
   0   1   4    82385.85    91932.76   8610.27 o 
   1   1   4     4089.16     2992.99     86.07 o 
   2   1   4    23946.11    22567.33    983.50 o 
   3   1   4    26116.39    24790.76   1313.32 o 
   4   1   4    22471.64    22662.76   1117.23 o 
   5   1   4     2768.73     2934.92    147.08 o 
   6   1   4     2224.60     2352.12    159.05 o 
   7   1   4     2053.53     2275.77    231.04 o 
   8   1   4     2232.08     2325.32    273.11 o 
   9   1   4      238.51      294.70     97.34 o 
  -9   2   4     3373.25     3623.80    427.07 o 
  -8   2   4       85.18      156.14     71.70 o 
  -7   2   4     9376.78     9683.89    804.25 o 
  -6   2   4     7389.17     7857.52    511.96 o 
  -5   2   4    31394.19    31000.57   1840.50 o 
  -4   2   4     3675.07     3677.94    176.50 o 
  -3   2   4    29167.03    29930.02   1613.15 o 
  -2   2   4    12275.23    11157.20    467.97 o 
  -1   2   4    22286.13    23452.78   1049.56 o 
   0   2   4     3930.31     5374.39    308.06 o 
   1   2   4     1506.86     1486.88     67.59 o 
   2   2   4       24.53       53.23     26.67 o 
   3   2   4     1589.68     1702.49     91.68 o 
   4   2   4    38199.04    39736.61   2426.72 o 
   5   2   4     4765.79     5128.57    245.48 o 
   6   2   4    12281.04    12771.42    900.96 o 
   7   2   4     6483.24     6308.97    491.49 o 
   8   2   4    17203.61    17598.85   1430.86 o 
   9   2   4     4243.53     4333.17    424.50 o 
  -9   3   4    16128.20    16663.92   1521.58 o 
  -8   3   4     1827.75     1983.31    222.81 o 
  -7   3   4     3574.44     4366.10    369.97 o 
  -6   3   4      390.52      460.72     82.90 o 
  -5   3   4     1217.71     1316.90    141.10 o 
  -4   3   4       84.55      193.79     37.88 o 
  -3   3   4    16349.96    16921.12    699.61 o 
  -2   3   4      684.07      769.14     50.58 o 
  -1   3   4    45799.92    61817.64   3861.72 o 
   0   3   4      747.33     1318.05    107.44 o 
   1   3   4    34903.64    39620.21   1886.84 o 
   2   3   4     4234.33     5193.78    175.34 o 
   3   3   4    10784.60    11740.00    397.02 o 
   4   3   4      602.57      773.09     63.00 o 
   5   3   4     7743.35     7610.72    431.64 o 
   6   3   4      119.97      181.95     57.20 o 
   7   3   4     1725.25     1939.75    153.84 o 
   8   3   4     2595.24     2712.51    243.42 o 
   9   3   4     1528.47     1376.26    232.75 o 
  -9   4   4      512.38      542.25    130.43 o 
  -8   4   4        7.09       21.31     43.91 o 
  -7   4   4     4703.58     4822.85    346.85 o 
  -6   4   4     3297.34     3460.46    315.89 o 
  -5   4   4    16936.22    17089.81    869.51 o 
  -4   4   4      718.15      800.56     56.30 o 
  -3   4   4    10465.01    11162.34    467.29 o 
  -2   4   4    13130.07    12494.41    471.80 o 
  -1   4   4     7549.01     8425.64    418.34 o 
   0   4   4      192.98      370.35     41.80 o 
   1   4   4     1188.96      988.28     56.17 o 
   2   4   4     4965.85     4727.96    158.32 o 
   3   4   4    30492.87    30730.14   1446.68 o 
   4   4   4     4456.69     5041.50    218.36 o 
   5   4   4    39574.34    41956.27   2570.48 o 
   6   4   4      233.75      245.80     58.34 o 
   7   4   4    43847.90    39905.66   3348.90 o 
   8   4   4      765.45      874.83    106.37 o 
   9   4   4    13823.22    14571.26   1452.94 o 
  -9   5   4     4746.42     5025.73    538.11 o 
  -8   5   4     3621.44     3768.14    315.47 o 
  -7   5   4     6985.75     7230.60    502.32 o 
  -6   5   4     1176.33     1193.11    119.51 o 
  -5   5   4     1698.71     1673.22    122.11 o 
  -4   5   4       32.63       22.78     32.38 o 
  -3   5   4     6479.40     6810.76    304.80 o 
  -2   5   4     2764.56     2500.67     79.20 o 
  -1   5   4    35483.65    33934.40   2619.90 o 
   0   5   4     4975.51     4604.08    228.77 o 
   1   5   4    42217.30    38545.18   1835.61 o 
   2   5   4     4895.32     5008.16    162.52 o 
   3   5   4    40527.33    42955.41   2449.83 o 
   4   5   4     2515.80     2633.03    167.32 o 
   5   5   4     1392.28     1652.88    109.49 o 
   6   5   4      379.35      347.12     55.40 o 
   7   5   4      320.10      418.77     78.79 o 
   8   5   4     1058.89     1236.95    134.74 o 
   9   5   4     5570.32     5826.76    551.41 o 
  -8   6   4     5503.31     5724.86    438.25 o 
  -7   6   4    13263.73    13553.75    878.54 o 
  -6   6   4     7886.07     7666.60    483.19 o 
  -5   6   4     9667.43    10269.65    554.46 o 
  -4   6   4    25799.01    26785.03   1474.17 o 
  -3   6   4    23108.42    22418.53    945.37 o 
  -2   6   4     6934.64     6918.24    258.26 o 
  -1   6   4     7658.66     6909.85   1110.83 o 
   0   6   4      833.68     1248.67    126.09 o 
   1   6   4     1574.15     1478.52     83.04 o 
   2   6   4    17368.68    16419.02    574.47 o 
   3   6   4       64.68      105.94     23.96 o 
   4   6   4     6672.37     6770.88    300.80 o 
   5   6   4     2123.62     2194.08    127.36 o 
   6   6   4    36466.81    37567.99   2405.64 o 
   7   6   4      796.21      913.80    102.93 o 
   8   6   4     9559.42    10151.73    652.87 o 
  -8   7   4     5377.49     6170.86    427.24 o 
  -7   7   4      190.09      168.14     63.92 o 
  -6   7   4     3343.37     3466.06    221.60 o 
  -5   7   4      968.85     1016.01     88.05 o 
  -4   7   4     5630.88     6223.21    244.54 o 
  -3   7   4     1786.62     1621.72     92.23 o 
  -2   7   4    24580.82    24189.25   2158.21 o 
  -1   7   4      486.68      601.72     38.29 o 
   0   7   4    55310.84    59789.12   5298.15 o 
   1   7   4    11765.89    11149.05    528.95 o 
   2   7   4    70267.97    66730.02   4103.48 o 
   3   7   4     1238.56     1292.63     87.37 o 
   4   7   4    21340.38    21472.39   1061.60 o 
   5   7   4     2940.78     2927.66    172.70 o 
   6   7   4     7688.00     7683.97    394.13 o 
   7   7   4       65.85      130.75     48.89 o 
   8   7   4     1039.63     1138.15    121.48 o 
  -8   8   4     6931.08     7188.56    521.43 o 
  -7   8   4     1735.45     1757.44    119.56 o 
  -6   8   4    42014.88    43049.80   3015.13 o 
  -5   8   4     3010.36     3117.64    147.15 o 
  -4   8   4    33559.66    33959.20   1812.12 o 
  -3   8   4     2551.02     2529.91    161.78 o 
  -2   8   4    57447.11    55584.11   6766.19 o 
  -1   8   4     2904.67     2948.78    381.17 o 
   0   8   4     7710.25     8286.43    833.65 o 
   1   8   4      305.39      338.54     50.42 o 
   2   8   4      175.76      186.24     23.79 o 
   3   8   4      249.46      285.78     33.38 o 
   4   8   4     3191.10     3040.52    151.34 o 
   5   8   4     1378.97     1579.50    117.42 o 
   6   8   4     6691.24     6647.59    416.81 o 
   7   8   4     1903.85     2039.61    165.76 o 
   8   8   4     9366.94    10027.59    776.25 o 
  -8   9   4     3925.32     3977.39    279.32 o 
  -7   9   4      521.41      532.39     72.25 o 
  -6   9   4     3685.99     3348.89    165.32 o 
  -5   9   4       40.45       39.50     30.54 o 
  -4   9   4     1720.03     1712.82     84.58 o 
  -3   9   4     7910.17     8160.66    475.06 o 
  -2   9   4     6494.81     6276.98    813.63 o 
  -1   9   4     9480.10     9157.95    426.83 o 
   0   9   4    19932.51    22809.64   2724.03 o 
   1   9   4    42921.79    44494.17   3045.81 o 
   2   9   4    23050.91    20869.64    979.94 o 
   3   9   4    12849.31    12305.01    491.91 o 
   4   9   4     4131.22     4242.72    191.21 o 
   5   9   4    10610.81    10401.10    577.07 o 
   6   9   4     2349.59     2427.43    161.65 o 
   7   9   4        0.38        4.58     47.10 o 
   8   9   4      475.49      427.45     79.02 o 
  -8  10   4      346.99      363.32     97.83 o 
  -7  10   4    11615.58    10717.31    717.74 o 
  -6  10   4      272.05      229.35     49.80 o 
  -5  10   4    33542.36    31447.40   1817.18 o 
  -4  10   4     1219.60     1142.03     66.92 o 
  -3  10   4    19029.85    18895.29   1891.68 o 
  -2  10   4      279.90      353.81     71.03 o 
  -1  10   4    28048.27    27020.90   1552.10 o 
   0  10   4     1496.58     2007.24    198.61 o 
   1  10   4     2566.86     2894.47    187.06 o 
   2  10   4     5030.38     4850.85    299.52 o 
   3  10   4     4091.18     3647.00    232.87 o 
   4  10   4     2839.41     2681.67    158.58 o 
   5  10   4     5242.44     5189.67    244.02 o 
   6  10   4    11660.93    11871.06    719.48 o 
   7  10   4    12469.09    12121.91    728.86 o 
   8  10   4     1838.99     1976.43    233.06 o 
  -7  11   4     7407.93     7198.71    556.78 o 
  -6  11   4        1.62       39.61     37.19 o 
  -5  11   4        8.55       23.11     32.97 o 
  -4  11   4      619.07      612.44     80.54 o 
  -3  11   4     2180.05     2135.10    242.95 o 
  -2  11   4      111.23      120.85     53.09 o 
  -1  11   4    25196.04    24479.73   1360.67 o 
   0  11   4     2211.27     2595.26    287.99 o 
   1  11   4    23724.80    25585.82   1605.72 o 
   2  11   4     1821.12     1965.02    129.37 o 
   3  11   4    18850.18    18381.74    861.06 o 
   4  11   4      486.33      469.48     51.14 o 
   5  11   4     1901.69     2016.88    195.68 o 
   6  11   4     2547.12     2420.66    204.92 o 
   7  11   4      112.51      113.31     54.87 o 
  -7  12   4     3932.54     4489.87    360.69 o 
  -6  12   4      747.05      891.98    102.38 o 
  -5  12   4     8842.11     7827.48    785.16 o 
  -4  12   4     6912.01     6156.96    696.20 o 
  -3  12   4     8336.34     8694.86   1164.01 o 
  -2  12   4      885.56      877.66    126.97 o 
  -1  12   4     1045.92     1176.62    112.59 o 
   0  12   4     2344.20     2799.41    269.48 o 
   1  12   4     3370.63     3428.35    202.13 o 
   2  12   4      963.58     1133.96     90.93 o 
   3  12   4    13460.94    13174.59    726.58 o 
   4  12   4      477.23      526.89     86.89 o 
   5  12   4    25614.26    23652.15   1591.56 o 
   6  12   4     2895.47     2624.65    167.28 o 
   7  12   4    16771.65    15941.23   1002.99 o 
  -7  13   4      728.23      777.51    158.25 o 
  -6  13   4      851.76      708.47    174.42 o 
  -5  13   4      989.99     1272.83    177.80 o 
  -4  13   4       44.36      182.55     61.63 o 
  -3  13   4     3115.08     3051.58    379.19 o 
  -2  13   4     3773.07     4730.30    457.81 o 
  -1  13   4     5247.35     5066.61    502.99 o 
   0  13   4     9106.16    10336.63    950.82 o 
   1  13   4    12704.68    13294.84    732.49 o 
   2  13   4     5958.42     6229.24    388.66 o 
   3  13   4     5447.27     5215.28    261.11 o 
   4  13   4     2964.60     2571.92    190.09 o 
   5  13   4     4543.21     4141.27    352.56 o 
   6  13   4        4.98       13.41     43.73 o 
   7  13   4      275.12      271.22     90.32 o 
  -6  14   4     9276.42    10033.50   1027.22 o 
  -5  14   4     4089.08     4253.43    465.28 o 
  -4  14   4     5339.64     6182.97    898.34 o 
  -3  14   4     6399.71     6566.73    931.79 o 
  -2  14   4     7976.44     9625.66   1342.87 o 
  -1  14   4     1483.38     1515.13    147.47 o 
   0  14   4      656.73      642.51    114.00 o 
   1  14   4      378.49      439.30     51.98 o 
   2  14   4     2725.09     2468.47    265.88 o 
   3  14   4      477.00      346.66     46.87 o 
   4  14   4    24402.91    25054.83   2392.80 o 
   5  14   4      223.61      145.86     42.64 o 
   6  14   4    16369.55    15206.14   1235.00 o 
  -6  15   4     1216.03     1547.67    171.27 o 
  -5  15   4      492.03      481.13    100.06 o 
  -4  15   4     2190.48     1863.98    510.39 o 
  -3  15   4      105.04      108.77     77.92 o 
  -2  15   4    11235.14    13433.87   2110.30 o 
  -1  15   4      411.06      452.94     39.77 o 
   0  15   4    25986.93    24279.39   2631.22 o 
   1  15   4      169.89      136.25     43.29 o 
   2  15   4    27699.80    27400.45   2279.06 o 
   3  15   4      685.36      821.00    113.71 o 
   4  15   4    12272.86    12674.16   1270.42 o 
   5  15   4       63.11       67.20     61.09 o 
   6  15   4     1327.87     1539.28    236.95 o 
  -5  16   4     4767.53     5174.48    590.95 o 
  -4  16   4    21551.71    23392.81   3137.42 o 
  -3  16   4     3047.31     3460.57    474.19 o 
  -2  16   4    14805.55    17656.58   1690.31 o 
  -1  16   4     1429.50     1322.96    113.33 o 
   0  16   4     9444.79    10110.92    574.47 o 
   1  16   4      275.37      284.00     70.53 o 
   2  16   4       60.22       65.58     66.18 o 
   3  16   4      521.23      447.75     68.28 o 
   4  16   4      346.59      391.98    139.75 o 
   5  16   4     2434.84     2411.40    262.82 o 
  -4  17   4      594.04      492.22    162.64 o 
  -3  17   4     2168.12     2685.88    382.89 o 
  -2  17   4     3494.21     3887.65    414.79 o 
  -1  17   4    15987.08    17731.85   1267.41 o 
   0  17   4     5817.85     6227.40    384.78 o 
   1  17   4    12459.96    11858.63   1432.94 o 
   2  17   4     5770.99     5440.08    567.67 o 
   3  17   4    15309.42    15280.55    963.09 o 
   4  17   4     2080.44     1946.97    479.99 o 
  -3  18   4    17096.18    18876.02   3298.28 o 
  -2  18   4        5.03       33.46     49.99 o 
  -1  18   4     9720.45    10890.35    780.90 o 
   0  18   4      463.68      497.57    103.02 o 
   1  18   4      362.20      298.39     74.99 o 
   2  18   4     1105.90      873.27    169.58 o 
   3  18   4      614.92      513.90     70.00 o 
  -2  19   4      681.73      352.52    135.54 o 
  -1  19   4     3256.05     3459.23    267.63 o 
   0  19   4     1902.58     2244.54    231.22 o 
   1  19   4    19768.04    17779.94   2049.54 o 
   2  19   4     1868.36     1668.70    208.89 o 
  -9   0   5      334.73      249.56    252.94 o 
  -7   0   5    14767.19    15014.94   1235.69 o 
  -5   0   5     8607.96     8863.07    633.00 o 
  -3   0   5    19682.70    19991.48   1201.68 o 
  -1   0   5    19919.82    22999.90   1384.93 o 
   1   0   5     8414.99     9370.09    378.72 o 
   3   0   5    85976.72    99943.64  13001.12 o 
   5   0   5    51574.46    52428.59   5580.62 o 
   7   0   5    41209.13    41655.36   4303.24 o 
   9   0   5     7548.03     7948.15   1822.43 o 
  -9   1   5     6377.99     8985.86   1739.69 o 
  -8   1   5       61.34       62.36     68.69 o 
  -7   1   5     2714.75     2690.43    193.58 o 
  -6   1   5     1730.88     1675.70    145.40 o 
  -5   1   5     1065.03     1729.95    254.18 o 
  -4   1   5     2629.87     2520.36    150.64 o 
  -3   1   5    20666.29    21192.04    964.19 o 
  -2   1   5      190.95      110.82     25.13 o 
  -1   1   5    30527.68    31985.62   1489.81 o 
   0   1   5     8620.56     6653.36    366.30 o 
   1   1   5    30710.39    34859.51   1342.99 o 
   2   1   5      512.45      474.95     36.95 o 
   3   1   5     6046.52     5995.19    227.54 o 
   4   1   5      298.77      385.82     40.96 o 
   5   1   5       57.39       92.14     37.10 o 
   6   1   5      595.53      539.45     76.09 o 
   7   1   5     3493.74     3642.87    255.65 o 
   8   1   5      301.46      357.07     75.66 o 
   9   1   5    10609.33    11223.82   1038.41 o 
  -9   2   5     9944.95    10887.94    845.98 o 
  -8   2   5     2528.92     2684.77    296.33 o 
  -7   2   5     7682.05     7748.95    488.12 o 
  -6   2   5     7961.87     7975.71    471.31 o 
  -5   2   5    29710.59    30424.12   1973.09 o 
  -4   2   5     9989.22    10348.74    465.82 o 
  -3   2   5     5467.83     5176.88    218.01 o 
  -2   2   5     3487.82     3995.26    151.84 o 
  -1   2   5    14726.65    14601.02    464.58 o 
   0   2   5     8617.91     9113.69    367.94 o 
   1   2   5      743.68      815.14     67.33 o 
   2   2   5    49997.22    55343.87   3288.41 o 
   3   2   5       92.11      127.86     24.47 o 
   4   2   5    46052.26    48156.24   3121.37 o 
   5   2   5    11326.08    11508.50    521.84 o 
   6   2   5    20298.05    20591.15   1191.89 o 
   7   2   5     1947.38     2088.39    188.58 o 
   8   2   5    12453.63    12763.72    936.96 o 
   9   2   5     2501.89     3108.98    611.10 o 
  -9   3   5      140.36      225.71     89.29 o 
  -8   3   5     3512.21     3738.00    447.20 o 
  -7   3   5      119.45      142.30     60.36 o 
  -6   3   5      572.87      791.55    188.38 o 
  -5   3   5     2072.87     2029.25    136.86 o 
  -4   3   5     4655.55     4697.31    245.19 o 
  -3   3   5     3867.27     3702.70    160.29 o 
  -2   3   5    68628.16    80596.34   6494.86 o 
  -1   3   5    10379.07     9757.52    321.98 o 
   0   3   5    26801.35    30801.40   2277.80 o 
   1   3   5    22191.34    22179.49    821.34 o 
   2   3   5    92600.50   120873.52  11146.92 o 
   3   3   5     2825.40     2689.10    102.55 o 
   4   3   5     1541.54     1586.04    104.53 o 
   5   3   5      399.83      489.65     61.30 o 
   6   3   5     1383.18     1422.27     92.97 o 
   7   3   5      166.09       85.23     37.97 o 
   8   3   5     6220.41     6371.61    641.14 o 
   9   3   5      185.41      134.70     64.19 o 
  -9   4   5      374.70     1157.63    484.59 o 
  -8   4   5    28510.15    29389.70   2514.97 o 
  -7   4   5       46.30      100.60     48.90 o 
  -6   4   5    31156.37    31436.17   2147.57 o 
  -5   4   5     4633.42     4772.43    223.16 o 
  -4   4   5    34140.24    33062.48   1968.56 o 
  -3   4   5     4045.26     3726.46    161.36 o 
  -2   4   5    34251.07    35085.59   1970.30 o 
  -1   4   5      910.74      783.68     62.43 o 
   0   4   5     4554.84     5343.98    164.57 o 
   1   4   5     1012.33      804.70     55.01 o 
   2   4   5      381.86      618.80     60.78 o 
   3   4   5        0.02       35.98     20.65 o 
   4   4   5    19234.68    20325.96    885.64 o 
   5   4   5     1267.57     1452.66     99.12 o 
   6   4   5    14213.46    14610.56    790.71 o 
   7   4   5      633.03      684.15     99.80 o 
   8   4   5     3814.23     4252.56    422.61 o 
   9   4   5      861.54      988.03    126.48 o 
  -8   5   5      554.95      550.12    112.13 o 
  -7   5   5       34.19       27.32     61.14 o 
  -6   5   5        2.22       13.73     50.43 o 
  -5   5   5     1289.35     1371.43    101.53 o 
  -4   5   5    18680.62    18789.51    914.71 o 
  -3   5   5    21375.22    22445.11   1059.19 o 
  -2   5   5    30558.36    30735.96   1672.72 o 
  -1   5   5    48549.40    52106.89   4349.29 o 
   0   5   5    41160.25    47688.19   3022.44 o 
   1   5   5    36913.38    32719.34   1661.51 o 
   2   5   5    21025.44    19661.52    762.93 o 
   3   5   5    31865.53    33021.40   1654.40 o 
   4   5   5    19635.25    19392.75   1040.63 o 
   5   5   5     1299.44     1443.40     90.64 o 
   6   5   5     2987.00     3149.75    233.18 o 
   7   5   5        2.18       24.65     44.41 o 
   8   5   5      583.81      560.17    105.01 o 
  -8   6   5     1479.49     1517.59    181.70 o 
  -7   6   5    28604.67    29236.47   2328.69 o 
  -6   6   5     3060.60     3278.15    255.83 o 
  -5   6   5    16413.38    16529.28    929.03 o 
  -4   6   5     3835.23     3926.46    224.79 o 
  -3   6   5    41276.48    41921.43   2658.25 o 
  -2   6   5       16.06       61.77     19.42 o 
  -1   6   5     5672.10     5555.20    623.15 o 
   0   6   5     2705.78     2715.01    153.70 o 
   1   6   5     5069.18     4999.25    317.85 o 
   2   6   5    14380.33    14154.12    494.22 o 
   3   6   5     6277.80     6001.03    222.22 o 
   4   6   5    18031.36    18319.26    837.37 o 
   5   6   5     4988.85     4884.66    232.31 o 
   6   6   5    17123.90    17146.18    925.25 o 
   7   6   5     9713.03    10134.15    683.67 o 
   8   6   5     4842.86     5260.75    505.25 o 
  -8   7   5     1302.36     1617.24    193.03 o 
  -7   7   5      278.42      306.07     78.74 o 
  -6   7   5       44.68       23.42     14.61 o 
  -5   7   5     1317.88     1410.16    108.29 o 
  -4   7   5      578.36      649.46     43.35 o 
  -3   7   5    14339.97    13027.42    677.64 o 
  -2   7   5     1387.45     1428.03     95.16 o 
  -1   7   5    38614.48    37627.77   2548.87 o 
   0   7   5     1375.83     1320.56     55.99 o 
   1   7   5    22680.14    21118.96   1433.09 o 
   2   7   5      515.71      611.39     48.58 o 
   3   7   5    12840.65    12615.28    502.92 o 
   4   7   5     2690.91     2924.47    125.73 o 
   5   7   5       27.46       77.10     31.15 o 
   6   7   5        1.52      -24.58     36.90 o 
   7   7   5     2783.26     2907.60    227.49 o 
   8   7   5     1892.12     2037.80    200.29 o 
  -8   8   5     1229.34     1150.29    102.18 o 
  -7   8   5     3899.84     3924.09    265.75 o 
  -6   8   5     3319.14     3323.69    175.36 o 
  -5   8   5    18141.03    17434.31    784.71 o 
  -4   8   5     4624.16     4459.40    154.91 o 
  -3   8   5     2546.76     3085.08    196.20 o 
  -2   8   5     4608.33     4383.90    690.46 o 
  -1   8   5     1724.11     2074.39     95.85 o 
   0   8   5      763.86      943.00     51.87 o 
   1   8   5    30313.90    29425.90   2574.77 o 
   2   8   5       47.00       59.88     18.58 o 
   3   8   5    30983.30    29907.13   1470.97 o 
   4   8   5     1219.53     1206.18    122.46 o 
   5   8   5    46111.39    46289.94   3189.99 o 
   6   8   5     2600.49     2868.17    159.74 o 
   7   8   5    17607.55    18227.65   1097.18 o 
   8   8   5       26.21       44.74     42.75 o 
  -8   9   5     2418.00     2579.28    211.60 o 
  -7   9   5     1436.31     1525.75    154.76 o 
  -6   9   5        2.48       26.15     35.31 o 
  -5   9   5      555.67      525.13     51.70 o 
  -4   9   5     1215.29     1046.72     65.59 o 
  -3   9   5     5594.40     5838.27    414.47 o 
  -2   9   5     7494.15     6943.84    988.73 o 
  -1   9   5    28639.86    29621.80   1807.89 o 
   0   9   5     1306.34     1966.40    377.38 o 
   1   9   5    16552.51    17856.81   1622.49 o 
   2   9   5     8586.34     7643.86    357.69 o 
   3   9   5     8446.77     7985.73    313.94 o 
   4   9   5       10.83       55.23     31.94 o 
   5   9   5      738.43      874.99     91.98 o 
   6   9   5      157.03      204.24     62.04 o 
   7   9   5     1999.97     2027.84    198.90 o 
   8   9   5     5663.01     5914.42    560.13 o 
  -7  10   5     6368.59     5681.76    443.72 o 
  -6  10   5     9169.54     7885.41    606.17 o 
  -5  10   5     9253.13     8339.56    628.39 o 
  -4  10   5    11622.15    10415.61    801.93 o 
  -3  10   5     7311.28     7033.48   1082.73 o 
  -2  10   5      970.52     1125.95    257.48 o 
  -1  10   5      285.63      297.43     40.93 o 
   0  10   5     2207.74     2902.54    204.91 o 
   1  10   5     2753.94     3080.72    254.97 o 
   2  10   5    11449.42    10305.80    526.56 o 
   3  10   5     4919.45     4549.11    239.34 o 
   4  10   5    27906.94    25320.08   1416.79 o 
   5  10   5       54.19       59.55     46.55 o 
   6  10   5    19563.07    19117.12   1022.33 o 
   7  10   5     3984.89     3869.39    297.37 o 
  -7  11   5      195.13      228.40     68.26 o 
  -6  11   5      223.63      197.86     43.71 o 
  -5  11   5      850.38      740.65     57.52 o 
  -4  11   5     6196.11     6381.15    572.27 o 
  -3  11   5     1109.84     1097.88     99.81 o 
  -2  11   5    21374.45    24901.01   2896.22 o 
  -1  11   5      154.00     3898.73    620.25 o 
   0  11   5    55659.87    67054.52   6746.55 o 
   1  11   5      957.59     1028.26    105.72 o 
   2  11   5    14191.12    13729.12    906.37 o 
   3  11   5      508.10      551.75     62.04 o 
   4  11   5    11714.39    10856.17    598.02 o 
   5  11   5     1639.30     1486.98    127.17 o 
   6  11   5      668.88      565.32    106.81 o 
   7  11   5      225.61      253.36     64.13 o 
  -7  12   5     2002.61     2235.48    310.22 o 
  -6  12   5    20900.29    21780.71   1577.43 o 
  -5  12   5      949.26     1163.15    135.46 o 
  -4  12   5    27147.66    27205.08   3667.18 o 
  -3  12   5     2879.88     2951.89    275.74 o 
  -2  12   5     9066.25    10485.02   1112.43 o 
  -1  12   5      394.79      329.52     49.86 o 
   0  12   5     3629.19     4425.21    422.68 o 
   1  12   5        5.76      -35.14     37.41 o 
   2  12   5     1447.42     1481.96    104.56 o 
   3  12   5     5287.41     4929.23    235.51 o 
   4  12   5     9878.57     9423.85    626.69 o 
   5  12   5      885.03      766.01     86.21 o 
   6  12   5     5579.47     5185.58    352.48 o 
   7  12   5     4459.88     4024.14    336.42 o 
  -6  13   5     2625.41     2486.65    297.25 o 
  -5  13   5      440.29      392.68    102.29 o 
  -4  13   5      613.56      559.32     83.79 o 
  -3  13   5     9029.98     8972.71   1320.18 o 
  -2  13   5    19704.14    21736.12   2524.41 o 
  -1  13   5    19249.54    18856.07   1669.97 o 
   0  13   5    12122.70    12508.72   1254.00 o 
   1  13   5    20624.26    22032.57   1314.46 o 
   2  13   5    12605.07    11976.10    727.89 o 
   3  13   5    10964.82    10898.21    578.03 o 
   4  13   5     2011.64     1962.11    174.32 o 
   5  13   5     2092.33     1948.61    213.92 o 
   6  13   5      215.94      150.44     63.78 o 
  -6  14   5       19.00      -53.82     84.10 o 
  -5  14   5    25401.80    24726.50   3344.96 o 
  -4  14   5      231.79      167.61     63.39 o 
  -3  14   5    14640.02    15573.63   2379.74 o 
  -2  14   5      293.82      383.93    101.66 o 
  -1  14   5     4581.17     4402.67    384.85 o 
   0  14   5      337.35      334.68     65.73 o 
   1  14   5       87.89      153.25     54.71 o 
   2  14   5     2222.40     2293.24    188.29 o 
   3  14   5     4429.91     4683.26    290.03 o 
   4  14   5     4797.80     5015.34    420.91 o 
   5  14   5    12597.19    11788.53    951.19 o 
   6  14   5     1366.60     1367.59    158.31 o 
  -6  15   5      633.92      372.44     92.04 o 
  -5  15   5     1446.08     1353.36    279.22 o 
  -4  15   5       75.31       -3.41     50.18 o 
  -3  15   5     7885.41     8560.63   1019.08 o 
  -2  15   5     2725.70     2997.39    319.18 o 
  -1  15   5    17847.76    16322.91   1621.07 o 
   0  15   5      418.33      305.37     34.83 o 
   1  15   5     9687.20    10619.55    732.91 o 
   2  15   5     3279.36     2907.19    243.70 o 
   3  15   5    10755.72    10318.64    685.37 o 
   4  15   5      532.01      388.06    102.50 o 
   5  15   5      292.24      184.84     78.70 o 
   6  15   5     1465.88     1369.92    163.60 o 
  -5  16   5     1963.90     1899.22    310.68 o 
  -4  16   5     3302.40     3461.74    422.99 o 
  -3  16   5     3671.21     4258.73    710.17 o 
  -2  16   5     2046.20     2213.42    250.01 o 
  -1  16   5     1028.50     1116.17    104.06 o 
   0  16   5        8.13       11.14     28.70 o 
   1  16   5     3808.19     3516.44    317.08 o 
   2  16   5     1115.77     1130.51    162.18 o 
   3  16   5    15688.09    15014.12    924.65 o 
   4  16   5     3959.22     4207.71    418.39 o 
   5  16   5    13911.02    13830.24   1479.34 o 
  -4  17   5     3329.99     3946.51    668.21 o 
  -3  17   5     2610.88     2743.24    395.98 o 
  -2  17   5     4058.79     4979.78    436.17 o 
  -1  17   5     1922.97     2032.05    168.49 o 
   0  17   5    10711.84    11486.85    674.76 o 
   1  17   5     6344.94     5727.94    633.58 o 
   2  17   5     4749.13     4802.99    415.24 o 
   3  17   5     1184.06     1639.94    328.21 o 
   4  17   5      746.88      839.59    158.07 o 
  -3  18   5     1031.15     1092.37    200.44 o 
  -2  18   5     1588.47     1695.26    179.38 o 
  -1  18   5     2720.42     2633.93    190.52 o 
   0  18   5      322.38      223.94     52.59 o 
   1  18   5       81.97       62.48     33.77 o 
   2  18   5     5695.04     4995.98    722.11 o 
   3  18   5      646.35      501.63     79.62 o 
  -2  19   5    13915.79    13316.61   1020.81 o 
  -1  19   5      602.41      520.98     97.92 o 
   0  19   5    12585.09    12028.91    797.26 o 
   1  19   5       95.23      164.16     59.22 o 
   2  19   5    13033.52    11699.38   1080.80 o 
  -8   0   6    14500.10    14668.10   1508.19 o 
  -6   0   6    66308.04    68101.63   8609.05 o 
  -4   0   6    31163.12    31099.68   2508.33 o 
  -2   0   6    19391.12    18305.10    997.47 o 
   0   0   6     2411.37     2033.80    130.22 o 
   2   0   6    21394.94    28291.57   1611.48 o 
   4   0   6    19993.87    19797.05   1544.75 o 
   6   0   6    17101.41    16231.10   1335.56 o 
   8   0   6     9210.10     8643.71    899.62 o 
  -9   1   6     1414.32     1911.87    279.52 o 
  -8   1   6      408.87      632.84    114.10 o 
  -7   1   6     1705.28     1832.29    158.14 o 
  -6   1   6     4852.42     4739.80    338.89 o 
  -5   1   6     3923.80     4138.67    208.01 o 
  -4   1   6    28259.77    28524.81   1525.30 o 
  -3   1   6    20963.46    20586.55    969.74 o 
  -2   1   6    50890.35    53867.63   3509.17 o 
  -1   1   6    10419.06     9736.44    313.00 o 
   0   1   6    60695.38    58460.72   3465.56 o 
   1   1   6    28129.24    27355.62   1006.11 o 
   2   1   6     5378.81     5578.57    180.19 o 
   3   1   6      206.06      329.80     34.07 o 
   4   1   6      836.12      779.56     57.11 o 
   5   1   6     3065.51     3043.67    158.20 o 
   6   1   6     1201.17     1189.10    130.59 o 
   7   1   6     4574.98     4666.45    340.79 o 
   8   1   6    11082.27    10882.96    801.27 o 
   9   1   6       20.52        4.90     62.23 o 
  -9   2   6    12202.81    12351.65   1121.83 o 
  -8   2   6     4994.37     5277.60    365.53 o 
  -7   2   6    22198.99    22666.17   1485.02 o 
  -6   2   6     2313.47     2479.82    164.04 o 
  -5   2   6    24471.73    24890.78   1393.87 o 
  -4   2   6     3262.83     3372.81    211.55 o 
  -3   2   6     4098.87     3476.15    170.91 o 
  -2   2   6     1655.14     1340.22     78.43 o 
  -1   2   6       72.03       75.74     16.58 o 
   0   2   6     9542.93     8496.18    413.90 o 
   1   2   6     1263.49     1320.69     49.22 o 
   2   2   6    46970.22    46595.13   2552.45 o 
   3   2   6    19457.03    20777.96    944.00 o 
   4   2   6    14532.33    15114.98    684.08 o 
   5   2   6    12871.31    13229.07    684.76 o 
   6   2   6    19057.27    19194.29   1158.30 o 
   7   2   6     7071.98     7082.96    350.53 o 
   8   2   6      355.68      484.32     90.92 o 
   9   2   6      935.08      856.39    135.93 o 
  -9   3   6     1892.01     1906.27    218.98 o 
  -8   3   6      269.28      292.05     74.93 o 
  -7   3   6      222.74      343.25    113.42 o 
  -6   3   6        4.09       55.22     37.38 o 
  -5   3   6    15088.32    14551.55    824.44 o 
  -4   3   6       35.43       28.41     28.24 o 
  -3   3   6     8523.94     7987.71    328.14 o 
  -2   3   6      976.95     1115.56     64.05 o 
  -1   3   6    83772.70    99304.96   8408.58 o 
   0   3   6     1543.10     1457.64    102.83 o 
   1   3   6    16158.84    16052.34    663.53 o 
   2   3   6     3953.09     4818.54    191.54 o 
   3   3   6    17724.57    17934.96    759.64 o 
   4   3   6      175.38      193.99     27.52 o 
   5   3   6     2699.45     2867.71    181.22 o 
   6   3   6     3463.54     3599.55    205.40 o 
   7   3   6     8785.44     8956.64    481.09 o 
   8   3   6     2571.33     2736.62    196.32 o 
   9   3   6    14600.83    15077.90   1057.42 o 
  -8   4   6     1809.73     1833.93    189.45 o 
  -7   4   6     7634.95     7962.94    496.51 o 
  -6   4   6       19.19      -22.73     31.25 o 
  -5   4   6     8405.20     8671.58    489.98 o 
  -4   4   6     5118.45     5111.38    219.09 o 
  -3   4   6       74.40      130.89     38.45 o 
  -2   4   6     1292.68     1022.27     65.48 o 
  -1   4   6    11930.06    11401.15    334.03 o 
   0   4   6       15.40       53.86     30.22 o 
   1   4   6    53850.06    52063.75   3254.44 o 
   2   4   6     5362.26     4857.52    156.50 o 
   3   4   6    69976.29    73044.16   5502.60 o 
   4   4   6       55.86      129.75     34.16 o 
   5   4   6    32831.24    34794.19   2147.06 o 
   6   4   6     1797.57     2019.33    156.97 o 
   7   4   6    17779.77    19060.63   1202.33 o 
   8   4   6       56.72       22.65     43.69 o 
  -8   5   6      347.66      441.53    106.57 o 
  -7   5   6      248.08      337.13     71.23 o 
  -6   5   6      170.28      103.94     51.58 o 
  -5   5   6      781.16     2216.32    247.63 o 
  -4   5   6     2316.95     2200.77    117.07 o 
  -3   5   6    37505.68    37972.23   2341.31 o 
  -2   5   6     5473.16     5302.32    140.53 o 
  -1   5   6    19129.19    18529.81   1125.97 o 
   0   5   6    10357.04    11634.22    335.40 o 
   1   5   6    30002.60    27065.76   1473.91 o 
   2   5   6      794.81      743.69     42.17 o 
   3   5   6      250.42      268.29     42.23 o 
   4   5   6      218.81      350.04     40.50 o 
   5   5   6      661.37      792.42     62.33 o 
   6   5   6     1782.56     1885.35    140.24 o 
   7   5   6     9069.17     9707.17    567.86 o 
   8   5   6     5128.60     5522.42    426.47 o 
  -8   6   6     2495.26     2687.70    247.01 o 
  -7   6   6    10420.88    10812.43    693.97 o 
  -6   6   6     9699.54     9852.08    558.89 o 
  -5   6   6     6848.81     6768.04    337.11 o 
  -4   6   6      498.60      646.53     66.93 o 
  -3   6   6    10412.94     9848.08    438.63 o 
  -2   6   6     3387.25     3494.73    135.90 o 
  -1   6   6      200.12      161.44     27.43 o 
   0   6   6    22944.43    25286.21   1133.53 o 
   1   6   6     6553.30     6784.41    504.86 o 
   2   6   6    20901.89    19650.64    769.57 o 
   3   6   6     4746.41     4620.64    195.69 o 
   4   6   6    51106.09    52869.04   3541.17 o 
   5   6   6     9803.58    10038.74    458.37 o 
   6   6   6    16147.33    16004.30    897.35 o 
   7   6   6     4145.83     4284.04    243.34 o 
   8   6   6     7116.05     7572.21    484.79 o 
  -8   7   6      326.47      491.73    105.64 o 
  -7   7   6      100.64       52.39     50.85 o 
  -6   7   6     3015.14     2991.68    296.81 o 
  -5   7   6     3218.07     3057.78    180.49 o 
  -4   7   6    28623.28    28730.28   1780.10 o 
  -3   7   6     3474.06     3568.96    163.61 o 
  -2   7   6    36747.51    35377.23   2469.41 o 
  -1   7   6     8638.75     8830.80    804.52 o 
   0   7   6    44889.99    50294.23   3257.39 o 
   1   7   6      306.91      401.45     41.45 o 
   2   7   6    24589.78    22581.39    933.35 o 
   3   7   6     7613.49     7467.35    329.46 o 
   4   7   6      430.12      583.95     66.26 o 
   5   7   6      569.96      687.61     64.12 o 
   6   7   6     2203.59     2495.67    204.25 o 
   7   7   6     1886.60     2106.77    188.92 o 
   8   7   6     5655.65     5951.30    448.61 o 
  -8   8   6    23595.89    22479.74   1487.07 o 
  -7   8   6      235.31      263.21     53.72 o 
  -6   8   6    28157.69    26785.50   1488.73 o 
  -5   8   6      705.48      705.35     57.81 o 
  -4   8   6    26170.66    23878.27   1475.31 o 
  -3   8   6     2004.59     2129.53    118.43 o 
  -2   8   6     3083.51     3409.04    251.38 o 
  -1   8   6      105.33      230.04     37.39 o 
   0   8   6     1272.97     1432.23     70.71 o 
   1   8   6       17.59       68.86     41.07 o 
   2   8   6    17853.27    15490.70    740.44 o 
   3   8   6      682.24      750.16     45.83 o 
   4   8   6    10299.04    10088.21    480.05 o 
   5   8   6     1279.37     1307.29    120.22 o 
   6   8   6    18652.02    18767.93   1091.26 o 
   7   8   6      667.09      587.91     99.95 o 
   8   8   6     1812.05     2005.51    173.17 o 
  -8   9   6        8.67      -44.82     53.21 o 
  -7   9   6      435.94      561.06    100.63 o 
  -6   9   6     1379.26     1401.82    134.74 o 
  -5   9   6    10666.92     9695.56    593.42 o 
  -4   9   6    20301.35    18940.03   1084.80 o 
  -3   9   6     6478.26     6152.48    664.31 o 
  -2   9   6    18857.60    18638.90   2492.21 o 
  -1   9   6    46149.50    45862.64   3603.63 o 
   0   9   6    34967.29    39961.79   2462.02 o 
   1   9   6    10094.19    10299.43    619.12 o 
   2   9   6    13561.32    11783.88    612.95 o 
   3   9   6     7211.81     6844.36    249.95 o 
   4   9   6      765.17      832.90     77.99 o 
   5   9   6        1.63      -34.25     34.25 o 
   6   9   6      229.27      292.94     80.79 o 
   7   9   6      160.15      307.56     59.61 o 
   8   9   6     6757.03     6275.02    475.90 o 
  -7  10   6    17125.23    17400.73   1207.23 o 
  -6  10   6     2863.87     2727.26    262.15 o 
  -5  10   6    24794.92    22198.00   1326.49 o 
  -4  10   6      262.15      285.35     74.67 o 
  -3  10   6     7527.88     7931.47    864.23 o 
  -2  10   6      137.16     1172.79    369.36 o 
  -1  10   6      116.13      110.31     39.55 o 
   0  10   6    15877.52    18629.92   1252.53 o 
   1  10   6     3803.79     4166.04    294.86 o 
   2  10   6     5935.61     5250.43    305.12 o 
   3  10   6    11725.58    10726.57    518.24 o 
   4  10   6    11955.42    11080.14    585.01 o 
   5  10   6     8938.45     8604.01    456.51 o 
   6  10   6     3190.88     2909.76    209.33 o 
   7  10   6     6412.73     6230.77    445.53 o 
  -7  11   6      149.97      217.67     73.26 o 
  -6  11   6       11.44       41.94     48.79 o 
  -5  11   6     5353.98     5500.36    373.33 o 
  -4  11   6      822.32     1000.51    104.80 o 
  -3  11   6    23417.22    22614.68   3355.27 o 
  -2  11   6        1.50      -48.23     48.23 o 
  -1  11   6    16789.31    18774.32   1560.23 o 
   0  11   6       15.93       42.05     36.35 o 
   1  11   6    30630.23    33043.09   2094.34 o 
   2  11   6     1906.86     1802.45    141.95 o 
   3  11   6      354.01      434.93     72.03 o 
   4  11   6       85.95      156.87     35.00 o 
   5  11   6      373.08      354.49     55.10 o 
   6  11   6     1119.92     1104.72    125.94 o 
   7  11   6     8610.06     8576.35    514.31 o 
  -7  12   6     5619.25     5203.61    458.04 o 
  -6  12   6     5965.84     6320.53    487.36 o 
  -5  12   6     4307.02     4339.87    506.42 o 
  -4  12   6       57.53      152.86     50.80 o 
  -3  12   6      484.51      651.04    143.96 o 
  -2  12   6     1087.45     1207.28    128.39 o 
  -1  12   6     3032.89     3243.58    357.71 o 
   0  12   6     2960.76     3495.09    272.70 o 
   1  12   6    15249.27    16749.92    953.78 o 
   2  12   6     1213.46     1043.45    105.80 o 
   3  12   6    28555.00    26086.12   1386.71 o 
   4  12   6     6866.71     6414.44    488.35 o 
   5  12   6    26659.21    24787.41   1584.38 o 
   6  12   6      878.01      757.20     96.12 o 
   7  12   6     7932.96     7410.26    478.48 o 
  -6  13   6      537.58      517.34    100.15 o 
  -5  13   6     3324.37     3493.46    374.67 o 
  -4  13   6     1575.85     1620.03    146.08 o 
  -3  13   6     2656.81     2808.00    540.38 o 
  -2  13   6     8611.12     9031.71    672.65 o 
  -1  13   6     9866.46    11173.75   1132.88 o 
   0  13   6     3949.63     3770.31    334.64 o 
   1  13   6     2149.06     2212.30    128.37 o 
   2  13   6     1422.84     1319.71    150.69 o 
   3  13   6      562.76      675.01     75.85 o 
   4  13   6        2.43       -6.21     27.23 o 
   5  13   6     2179.70     1967.36    212.53 o 
   6  13   6     3454.26     3333.94    277.88 o 
  -6  14   6     5678.77     5530.36    569.66 o 
  -5  14   6     1667.68     1687.50    177.40 o 
  -4  14   6     5200.62     5155.26    631.64 o 
  -3  14   6     3857.43     4410.15    432.22 o 
  -2  14   6       12.78       47.72     48.97 o 
  -1  14   6      642.85      525.50     91.64 o 
   0  14   6     2809.29     3544.48    250.11 o 
   1  14   6       52.63       81.49     35.16 o 
   2  14   6    20092.39    19879.95   1529.96 o 
   3  14   6      131.90       76.88     37.12 o 
   4  14   6    12680.52    13393.99   1024.66 o 
   5  14   6     1486.38     1501.47    145.55 o 
   6  14   6    18895.82    18243.72   1398.84 o 
  -5  15   6       21.89       71.76     77.74 o 
  -4  15   6     9174.45    10690.22   1574.64 o 
  -3  15   6      794.29      860.95    137.09 o 
  -2  15   6    19765.19    22873.13   1720.15 o 
  -1  15   6       15.20       79.94     31.73 o 
   0  15   6    20865.94    22447.30   2003.10 o 
   1  15   6     1269.57     1324.33     89.38 o 
   2  15   6     9137.65     9543.63    875.50 o 
   3  15   6      166.82      207.18     55.09 o 
   4  15   6      288.70      358.77     98.92 o 
   5  15   6     1180.46     1055.91    184.54 o 
  -5  16   6     2285.24     2515.11    363.54 o 
  -4  16   6     6531.06     7501.78    807.67 o 
  -3  16   6      951.96      928.98    223.08 o 
  -2  16   6     5044.99     6177.39    470.89 o 
  -1  16   6      693.11      753.69     75.00 o 
   0  16   6      517.21      586.88     90.30 o 
   1  16   6     1232.58     1472.52    164.87 o 
   2  16   6     1767.18     1543.65    212.54 o 
   3  16   6     1999.50     2126.65    205.62 o 
   4  16   6     4789.26     4932.23    473.18 o 
   5  16   6     3633.42     3858.17    447.05 o 
  -4  17   6     2817.48     2919.12    486.82 o 
  -3  17   6    13929.32    15975.70   1704.95 o 
  -2  17   6     5293.69     5574.54    471.72 o 
  -1  17   6    14652.28    15931.60   1117.27 o 
   0  17   6     5123.52     4842.45    258.54 o 
   1  17   6    16406.91    14795.33   1384.26 o 
   2  17   6     3809.52     3411.39    288.82 o 
   3  17   6     4366.17     3752.08    364.82 o 
   4  17   6      538.46      423.62     79.76 o 
  -3  18   6     3949.59     4371.04    769.98 o 
  -2  18   6     1390.15     1076.83    129.92 o 
  -1  18   6      844.89      837.15     99.69 o 
   0  18   6      248.91      267.28     66.69 o 
   1  18   6     4341.27     3898.48    308.79 o 
   2  18   6     3362.24     3142.95    309.32 o 
   3  18   6     6008.13     5589.45    465.45 o 
  -2  19   6     1983.20     1834.19    170.92 o 
  -1  19   6     8780.47     8275.52    509.99 o 
   0  19   6     2434.02     2090.18    183.58 o 
   1  19   6     7069.00     6059.55    539.51 o 
   2  19   6     2147.77     1780.17    179.19 o 
  -9   0   7    11068.31    11315.59   1338.73 o 
  -7   0   7     3001.97     3334.91    487.01 o 
  -5   0   7     5216.32     4954.18    312.52 o 
  -3   0   7     3777.77     3909.92    234.57 o 
  -1   0   7    13905.51    14047.13    717.91 o 
   1   0   7    58041.69    62796.47   4424.32 o 
   3   0   7    47806.87    49213.91   4537.55 o 
   5   0   7    48435.31    48888.23   5039.78 o 
   7   0   7     2048.69     2316.82    387.41 o 
   9   0   7     3512.28     3905.22    449.00 o 
  -9   1   7      130.76      207.99     79.81 o 
  -8   1   7      191.23      262.75     75.08 o 
  -7   1   7     2202.04     2243.22    229.07 o 
  -6   1   7     1806.80     1865.14    149.77 o 
  -5   1   7    16662.81    16782.20    963.85 o 
  -4   1   7      749.68     1463.75    129.35 o 
  -3   1   7    21762.31    21403.28   1012.49 o 
  -2   1   7    15563.70    16672.14    773.75 o 
  -1   1   7    47703.16    52807.33   2900.38 o 
   0   1   7     2298.76     1943.43    143.56 o 
   1   1   7    25330.97    26019.30    913.02 o 
   2   1   7     3258.82     3653.09    157.35 o 
   3   1   7       13.72       34.98     18.27 o 
   4   1   7     9346.23     9516.51    394.03 o 
   5   1   7     5490.07     5587.56    317.43 o 
   6   1   7     3511.99     3646.10    237.62 o 
   7   1   7    17133.70    16542.33   1171.78 o 
   8   1   7    10409.82    10785.43    879.04 o 
   9   1   7    14860.93    14936.24   1119.58 o 
  -9   2   7     9355.58     9566.13    736.81 o 
  -8   2   7     2728.76     2837.46    272.87 o 
  -7   2   7    18005.04    18376.52   1349.05 o 
  -6   2   7     4188.77     4453.98    311.94 o 
  -5   2   7    12262.67    12176.74    680.84 o 
  -4   2   7      231.22      328.66     43.66 o 
  -3   2   7     8068.61     7813.79    287.21 o 
  -2   2   7     8529.92     8605.85    334.91 o 
  -1   2   7    12660.11    12544.39    411.52 o 
   0   2   7    10878.42     9282.89    644.60 o 
   1   2   7     2481.56     2528.81    117.46 o 
   2   2   7    30427.00    29509.31   1320.19 o 
   3   2   7    35133.94    36860.50   2002.35 o 
   4   2   7    33388.89    34245.73   1870.21 o 
   5   2   7     2356.60     3167.55    322.79 o 
   6   2   7    14573.13    14153.79    803.47 o 
   7   2   7     3997.96     3819.79    270.94 o 
   8   2   7     2878.59     3021.58    247.41 o 
   9   2   7      817.83      773.45    121.01 o 
  -8   3   7     2482.34     2381.84    243.82 o 
  -7   3   7      484.04      459.73     83.65 o 
  -6   3   7     3893.37     4668.93    499.29 o 
  -5   3   7     7882.25     7934.91    384.44 o 
  -4   3   7    44613.96    44179.93   2948.26 o 
  -3   3   7    12268.02    12407.94    491.01 o 
  -2   3   7    40298.40    41090.91   2289.05 o 
  -1   3   7    20003.48    19327.17    696.72 o 
   0   3   7    21738.09    20124.43   1609.29 o 
   1   3   7     6610.04     5934.12    263.64 o 
   2   3   7     1701.13     1726.72     68.43 o 
   3   3   7     1928.11     1884.30     77.83 o 
   4   3   7       14.49      119.55     29.38 o 
   5   3   7     1877.42     1796.10    101.26 o 
   6   3   7    15051.63    15299.69    827.97 o 
   7   3   7       19.84       35.39     38.12 o 
   8   3   7     6296.07     6362.26    463.99 o 
  -8   4   7    31243.78    31499.48   2429.54 o 
  -7   4   7     1386.77     1557.09    153.93 o 
  -6   4   7    26878.45    27045.46   1887.26 o 
  -5   4   7      157.63      222.70     43.58 o 
  -4   4   7    15986.91    16269.26    903.87 o 
  -3   4   7     1149.70     1106.12     64.50 o 
  -2   4   7     3509.08     3204.76     91.27 o 
  -1   4   7      757.47      584.77     25.01 o 
   0   4   7    23390.25    27663.31   1914.74 o 
   1   4   7      314.40      397.81     43.42 o 
   2   4   7    23271.01    23891.51   1008.02 o 
   3   4   7     6362.96     6176.19    240.97 o 
   4   4   7    33505.34    34354.77   2232.55 o 
   5   4   7      102.73       79.56     33.80 o 
   6   4   7    11094.21    11598.82    634.55 o 
   7   4   7      833.87      924.77    105.83 o 
   8   4   7      543.87      547.99     87.57 o 
  -8   5   7       51.98       51.06     69.10 o 
  -7   5   7     2111.12     3156.08    733.65 o 
  -6   5   7    17227.88    17161.12   1045.29 o 
  -5   5   7     3944.12     4199.88    239.61 o 
  -4   5   7    15513.79    15919.58    776.55 o 
  -3   5   7    21810.21    20819.55    997.07 o 
  -2   5   7    95845.42   115443.45  11260.79 o 
  -1   5   7    10746.16     9304.32    739.46 o 
   0   5   7    15899.20    18094.24    997.34 o 
   1   5   7    11763.39    10048.41    561.23 o 
   2   5   7    22962.60    23886.04    990.31 o 
   3   5   7     4351.85     4146.02    162.15 o 
   4   5   7     2570.09     2793.83    139.87 o 
   5   5   7      526.24      622.81     75.89 o 
   6   5   7     3363.45     3500.39    204.25 o 
   7   5   7      234.69      316.52     90.69 o 
   8   5   7     7310.73     7394.63    570.95 o 
  -8   6   7     2010.16     2053.42    261.22 o 
  -7   6   7    16118.52    16390.49   1133.98 o 
  -6   6   7      318.70      373.05     75.63 o 
  -5   6   7    13987.65    14443.92    850.47 o 
  -4   6   7       11.23       50.03     25.49 o 
  -3   6   7      969.96      963.20     70.27 o 
  -2   6   7     5780.27     5677.17    287.71 o 
  -1   6   7     2352.61     2774.20    240.76 o 
   0   6   7     7849.12     7914.31    209.54 o 
   1   6   7    37667.00    37267.81   3155.04 o 
   2   6   7    30092.28    27558.37   1119.92 o 
   3   6   7     8193.71     8348.26    394.70 o 
   4   6   7    11866.20    11497.63    477.55 o 
   5   6   7    20469.64    21227.73   1104.32 o 
   6   6   7     4117.88     4352.48    276.58 o 
   7   6   7      946.73      993.17    113.93 o 
   8   6   7     1679.57     2052.93    235.82 o 
  -8   7   7      139.81      163.44     73.87 o 
  -7   7   7     1737.06     1586.84    219.71 o 
  -6   7   7      781.07      785.36     90.82 o 
  -5   7   7    17266.89    16849.36   1014.60 o 
  -4   7   7      203.25      246.84     48.53 o 
  -3   7   7    51369.17    47964.68   2691.19 o 
  -2   7   7     5899.70     6021.77    606.69 o 
  -1   7   7    33217.39    34866.63   2640.76 o 
   0   7   7      426.69      383.32     49.02 o 
   1   7   7    16687.50    16482.42   1486.58 o 
   2   7   7     5127.07     4732.28    175.55 o 
   3   7   7      708.22      720.03     72.33 o 
   4   7   7      593.75      669.32     64.85 o 
   5   7   7     5619.51     5740.20    334.31 o 
   6   7   7     5850.24     5919.56    331.48 o 
   7   7   7    16219.10    16348.04    925.61 o 
   8   7   7     2471.55     2702.22    252.02 o 
  -8   8   7      397.62      359.63     78.28 o 
  -7   8   7     9127.83     9521.61    726.24 o 
  -6   8   7      362.78      311.71     43.48 o 
  -5   8   7      210.04      282.28     34.55 o 
  -4   8   7       40.01       85.92     29.62 o 
  -3   8   7      122.66      134.11     40.70 o 
  -2   8   7       34.74       90.18     79.26 o 
  -1   8   7    31499.51    32095.03   3083.16 o 
   0   8   7     1222.24     1413.11     73.74 o 
   1   8   7    30257.44    32352.49   3059.93 o 
   2   8   7     2743.19     2473.79    134.86 o 
   3   8   7    56437.37    53887.66   3243.25 o 
   4   8   7      205.05      238.26     48.36 o 
   5   8   7    20791.25    20081.41   1011.52 o 
   6   8   7     1570.81     1581.89    135.89 o 
   7   8   7    13985.35    14556.10    928.31 o 
   8   8   7       39.58       97.00     62.48 o 
  -8   9   7      217.25      198.50     64.97 o 
  -7   9   7     1342.74     1362.83    117.85 o 
  -6   9   7      196.17      160.26     34.84 o 
  -5   9   7     6631.60     5885.03    465.88 o 
  -4   9   7    11528.21    11144.50    635.58 o 
  -3   9   7    11367.35    10581.85   1185.97 o 
  -2   9   7     3264.70     3437.34    609.13 o 
  -1   9   7    10506.79    10313.72   1024.95 o 
   0   9   7     8698.09     9416.77    450.93 o 
   1   9   7     3014.97     3192.89    388.03 o 
   2   9   7       23.51       59.65     21.83 o 
   3   9   7       70.29       98.38     25.89 o 
   4   9   7     3538.30     3251.48    197.83 o 
   5   9   7     4359.21     4195.32    261.49 o 
   6   9   7     7775.34     7713.36    412.17 o 
   7   9   7     9425.61     8957.24    581.03 o 
   8   9   7     6302.66     6335.66    393.30 o 
  -7  10   7     2342.93     2619.83    249.84 o 
  -6  10   7     4428.35     3993.35    424.76 o 
  -5  10   7     9180.63     7944.66    624.66 o 
  -4  10   7      479.52     1137.32    553.92 o 
  -3  10   7       55.30       87.16     32.40 o 
  -2  10   7     1590.50     1510.93     89.63 o 
  -1  10   7     2485.26     2780.39    229.68 o 
   0  10   7    15318.92    16874.64    976.15 o 
   1  10   7     3612.49     3855.79    378.72 o 
   2  10   7    30070.39    25528.76   1795.27 o 
   3  10   7     2428.77     2100.52     98.07 o 
   4  10   7    26394.45    24816.42   1433.24 o 
   5  10   7     4464.13     4071.78    228.62 o 
   6  10   7    10829.27    10886.96    732.59 o 
   7  10   7      155.74      202.10     69.46 o 
  -7  11   7      410.56      406.23    111.18 o 
  -6  11   7    10123.15    10545.58    669.47 o 
  -5  11   7     1362.78     1387.49    177.46 o 
  -4  11   7    10061.26    10439.47    927.51 o 
  -3  11   7     2400.31     2270.27    276.09 o 
  -2  11   7    31658.99    33994.79   2358.19 o 
  -1  11   7     3090.16     3046.03    273.10 o 
   0  11   7    10753.53    12365.68    901.38 o 
   1  11   7     2846.90     3071.79    240.94 o 
   2  11   7     7119.74     6487.89    528.17 o 
   3  11   7      260.87      276.71     44.59 o 
   4  11   7     1535.86     1697.53    215.52 o 
   5  11   7      480.54      485.14     67.32 o 
   6  11   7     3099.10     3265.17    212.00 o 
   7  11   7      449.90      400.52     96.26 o 
  -7  12   7     1321.49     1330.02    136.39 o 
  -6  12   7    13347.83    12488.39   1202.00 o 
  -5  12   7     5311.76     5646.21    545.69 o 
  -4  12   7    11713.90    10711.15   1445.37 o 
  -3  12   7       73.54       43.54     46.22 o 
  -2  12   7        5.29       92.99     48.08 o 
  -1  12   7       50.56       99.36     27.71 o 
   0  12   7     3101.97     3690.48    354.27 o 
   1  12   7      721.49      705.53    125.98 o 
   2  12   7     7203.87     6813.36    656.44 o 
   3  12   7     1674.88     1512.16     81.75 o 
   4  12   7    14040.58    13660.72    870.46 o 
   5  12   7     1872.29     1849.55    142.68 o 
   6  12   7     3116.29     3162.09    251.00 o 
   7  12   7      119.24      128.40     57.88 o 
  -6  13   7     2423.48     2439.72    296.28 o 
  -5  13   7     7067.32     7382.14    696.45 o 
  -4  13   7    13963.63    14115.58   1454.15 o 
  -3  13   7    12783.08    14473.29   1757.73 o 
  -2  13   7    12974.24    14297.14    802.89 o 
  -1  13   7    14194.47    14447.73   1630.89 o 
   0  13   7    15799.92    17542.63   1490.05 o 
   1  13   7     7720.92     8099.52    502.88 o 
   2  13   7     1133.77     1055.15     81.43 o 
   3  13   7      620.35      485.84     65.58 o 
   4  13   7      756.05      803.26     78.57 o 
   5  13   7      191.22      117.19     42.18 o 
   6  13   7     3699.35     3841.50    248.86 o 
  -6  14   7       12.52       44.77     73.40 o 
  -5  14   7     5367.06     5540.30    811.83 o 
  -4  14   7       65.71       57.72     50.69 o 
  -3  14   7     3974.32     4532.51    307.90 o 
  -2  14   7     2801.27     2876.93    230.99 o 
  -1  14   7     4283.11     4990.08    483.07 o 
   0  14   7     7134.29     8076.07    496.47 o 
   1  14   7     2777.65     2821.33    148.68 o 
   2  14   7     3500.00     3554.07    260.54 o 
   3  14   7    21181.15    21150.92   1148.29 o 
   4  14   7     4641.42     4691.26    485.39 o 
   5  14   7     5919.25     5740.17    415.68 o 
   6  14   7      774.50      663.33    103.81 o 
  -5  15   7     6433.14     6915.86    832.69 o 
  -4  15   7     1518.44     1786.13    311.68 o 
  -3  15   7    15411.99    17454.28   1925.38 o 
  -2  15   7     2112.48     2471.31    207.65 o 
  -1  15   7    19866.29    21549.74   2059.22 o 
   0  15   7     3442.90     3792.02    276.63 o 
   1  15   7     2796.32     2985.31    163.39 o 
   2  15   7      314.15      323.90     66.85 o 
   3  15   7      312.66      322.21     54.42 o 
   4  15   7     2684.73     2957.54    353.15 o 
   5  15   7     5167.38     5353.72    496.02 o 
  -5  16   7     2006.38     2065.58    261.44 o 
  -4  16   7      502.21      563.36     93.16 o 
  -3  16   7      506.89      611.52    136.08 o 
  -2  16   7      589.09      588.53    110.18 o 
  -1  16   7     2912.38     3093.62    313.70 o 
   0  16   7     2358.31     2261.58    169.58 o 
   1  16   7    18588.21    18611.29   1221.91 o 
   2  16   7     3590.41     3175.61    348.74 o 
   3  16   7    13284.19    13202.25    859.72 o 
   4  16   7     4043.66     3909.24    370.92 o 
   5  16   7    12950.67    13553.74   1230.66 o 
  -4  17   7     4254.29     4477.74   1017.89 o 
  -3  17   7     4450.32     4517.78    520.15 o 
  -2  17   7     8370.50     8165.06    710.58 o 
  -1  17   7     1484.64     1410.71    166.00 o 
   0  17   7     1966.97     1937.38    124.55 o 
   1  17   7      791.48      671.89     93.90 o 
   2  17   7      759.89      651.88     75.70 o 
   3  17   7       99.79       92.56     52.21 o 
   4  17   7     1452.36     1326.85    151.72 o 
  -3  18   7      554.46      661.15    203.73 o 
  -2  18   7     2094.98     1906.47    141.24 o 
  -1  18   7      431.15      358.23     59.51 o 
   0  18   7     8461.72     8333.52    538.91 o 
   1  18   7       91.38       64.95     47.92 o 
   2  18   7    17549.28    15950.60   1548.41 o 
   3  18   7       14.77       -2.35     29.73 o 
  -1  19   7       57.43        4.32     39.20 o 
   0  19   7    10649.68     9246.33    522.64 o 
   1  19   7        4.81       27.98     34.07 o 
  -8   0   8    24778.52    26221.98   3360.25 o 
  -6   0   8    19042.68    19921.59   1724.61 o 
  -4   0   8    10820.32    11478.38    744.09 o 
  -2   0   8     7538.26     8314.55    495.42 o 
   0   0   8      331.14      299.29     66.72 o 
   2   0   8    50291.45    52659.39   3949.84 o 
   4   0   8     7063.56     7593.31    643.82 o 
   6   0   8     7116.92     7872.65    656.41 o 
   8   0   8     1659.05     1829.79    376.17 o 
  -8   1   8     1365.98     1527.09    206.90 o 
  -7   1   8      457.14      468.25     80.11 o 
  -6   1   8    21318.48    21409.24   1203.34 o 
  -5   1   8    17651.61    18083.63   1066.80 o 
  -4   1   8    49461.89    49368.72   3446.70 o 
  -3   1   8     5347.26     5019.82    202.38 o 
  -2   1   8    33546.43    32673.11   1679.55 o 
  -1   1   8    48512.57    50840.88   2899.25 o 
   0   1   8    61162.98    63671.63   3862.37 o 
   1   1   8     2982.10     2845.60    123.43 o 
   2   1   8     1102.96     1025.45     55.83 o 
   3   1   8      824.54      863.00     51.23 o 
   4   1   8     4729.20     4886.80    230.51 o 
   5   1   8      567.39      742.02     61.26 o 
   6   1   8     9766.79     9685.91    518.39 o 
   7   1   8      320.85      213.63     61.51 o 
   8   1   8    15005.41    14643.71   1039.35 o 
  -8   2   8     1240.77     1289.99    184.88 o 
  -7   2   8    13120.18    12999.38    860.93 o 
  -6   2   8     1341.64     1263.88     98.93 o 
  -5   2   8     9256.31     9019.91    465.39 o 
  -4   2   8     5952.14     6124.60    303.31 o 
  -3   2   8     2771.80     2899.37    133.37 o 
  -2   2   8     2871.85     2726.58     87.01 o 
  -1   2   8     6887.68     6822.59    258.72 o 
   0   2   8    91437.41    95115.73   6312.75 o 
   1   2   8    15908.35    14747.55    613.61 o 
   2   2   8    14276.32    13215.82    406.35 o 
   3   2   8    18306.60    18769.24    755.64 o 
   4   2   8    40969.04    42180.28   2569.26 o 
   5   2   8     2621.27     2932.46    150.10 o 
   6   2   8     4640.56     4486.18    242.81 o 
   7   2   8       86.11       62.15     39.99 o 
   8   2   8      746.97      830.51    134.46 o 
  -8   3   8       40.71       64.09     60.39 o 
  -7   3   8    11133.02    11197.22    745.47 o 
  -6   3   8      130.14      161.07     47.27 o 
  -5   3   8    18365.17    18380.56   1020.25 o 
  -4   3   8      524.44      603.33     51.84 o 
  -3   3   8    38012.17    37732.71   2133.15 o 
  -2   3   8      207.90      165.36     23.11 o 
  -1   3   8    14001.42    13742.09    653.41 o 
   0   3   8      771.77      823.16    139.53 o 
   1   3   8     6124.51     5636.74    207.37 o 
   2   3   8     4091.69     3978.11    152.58 o 
   3   3   8    11480.95    11062.46    422.91 o 
   4   3   8     2981.80     2971.52    138.82 o 
   5   3   8     6301.70     6566.66    327.89 o 
   6   3   8     3406.72     3680.32    227.64 o 
   7   3   8    27213.42    28379.92   1807.50 o 
   8   3   8     2739.40     2914.15    294.45 o 
  -8   4   8      209.27      301.95     91.99 o 
  -7   4   8     4061.38     4178.92    264.54 o 
  -6   4   8     1829.63     1741.79    131.48 o 
  -5   4   8       41.80       58.21     37.33 o 
  -4   4   8     2452.25     2630.65    116.44 o 
  -3   4   8     9237.65     9283.68    345.12 o 
  -2   4   8      131.32      186.46     17.82 o 
  -1   4   8    44113.82    45382.91   2705.79 o 
   0   4   8     1464.66     1385.47    108.97 o 
   1   4   8    69379.76    72874.21   4844.24 o 
   2   4   8      205.47      337.61     30.45 o 
   3   4   8    60296.23    61329.38   4064.83 o 
   4   4   8     6107.38     6175.67    242.28 o 
   5   4   8    24497.00    25193.82   1390.74 o 
   6   4   8      196.32      172.33     44.89 o 
   7   4   8     3660.03     3434.39    203.81 o 
   8   4   8     1153.58     1181.68    139.92 o 
  -8   5   8       55.86       34.92     55.93 o 
  -7   5   8     2696.73     2559.85    223.26 o 
  -6   5   8     4828.29     4954.91    319.28 o 
  -5   5   8    20274.53    20472.95   1181.15 o 
  -4   5   8     1989.87     2206.75    143.11 o 
  -3   5   8    14613.57    14365.24    619.30 o 
  -2   5   8     4449.39     4386.67    132.37 o 
  -1   5   8    10881.32     9403.02    745.46 o 
   0   5   8      253.25      354.97     50.45 o 
   1   5   8       11.05      110.05     22.50 o 
   2   5   8     5972.03     5981.68    210.08 o 
   3   5   8       65.11       55.76     26.63 o 
   4   5   8     5587.42     5503.46    268.77 o 
   5   5   8    22447.11    22889.87   1231.68 o 
   6   5   8    16446.31    16976.09    967.94 o 
   7   5   8    12405.16    12805.49    665.70 o 
   8   5   8     7130.87     7600.73    443.19 o 
  -8   6   8     5480.34     5502.02    456.52 o 
  -7   6   8    10320.72    11044.22    836.28 o 
  -6   6   8      162.24      196.22     60.87 o 
  -5   6   8     1173.03     1203.09     94.10 o 
  -4   6   8      683.26     1033.26    164.61 o 
  -3   6   8      464.99      546.00     50.28 o 
  -2   6   8    23578.48    22577.80   1314.88 o 
  -1   6   8     1148.96     1237.98     81.95 o 
   0   6   8    17601.95    18001.73    942.57 o 
   1   6   8     4456.40     4105.70    238.49 o 
   2   6   8    55567.89    51245.66   2832.58 o 
   3   6   8     2455.54     2398.58    127.13 o 
   4   6   8     8118.76     8025.52    366.97 o 
   5   6   8     3932.05     3841.37    241.39 o 
   6   6   8    13467.41    13578.60    885.71 o 
   7   6   8       58.45       58.37     48.35 o 
   8   6   8       13.16      168.94     64.14 o 
  -8   7   8     2741.72     2849.30    331.59 o 
  -7   7   8     3376.58     3345.42    254.78 o 
  -6   7   8    11779.38    11607.25    706.46 o 
  -5   7   8      384.10      567.98     74.43 o 
  -4   7   8    26478.80    26299.04   1505.42 o 
  -3   7   8    16753.45    16044.95    952.44 o 
  -2   7   8    43698.96    39953.79   4344.97 o 
  -1   7   8     2807.55     3011.31    276.99 o 
   0   7   8    13621.55    12886.55    606.84 o 
   1   7   8    10006.92     9309.71    723.13 o 
   2   7   8       25.70       56.13     19.02 o 
   3   7   8      272.94      448.54     35.61 o 
   4   7   8     3509.20     3411.08    195.39 o 
   5   7   8      154.67      193.62     40.10 o 
   6   7   8    16689.82    16709.21    962.18 o 
   7   7   8       79.85      259.68     67.20 o 
   8   7   8     9919.78    10255.87    651.50 o 
  -8   8   8    10686.90    11429.32    952.82 o 
  -7   8   8     1006.39     1021.70    119.10 o 
  -6   8   8    19453.40    19946.66   1397.75 o 
  -5   8   8      154.45      179.04     28.35 o 
  -4   8   8      174.10      188.29     19.62 o 
  -3   8   8      218.05      207.54     33.12 o 
  -2   8   8      202.29      320.26     55.70 o 
  -1   8   8     4993.65     5801.87    719.84 o 
   0   8   8    24439.59    27533.83   1140.47 o 
   1   8   8     2140.43     2328.60    302.97 o 
   2   8   8    27295.95    24709.96   1164.80 o 
   3   8   8     1265.53     1250.65     71.95 o 
   4   8   8    14239.81    14318.72    633.87 o 
   5   8   8     1702.41     1847.47    130.59 o 
   6   8   8     2583.30     2668.29    178.78 o 
   7   8   8      138.06      199.11     62.49 o 
   8   8   8       29.15       82.36     75.63 o 
  -7   9   8     5049.50     5082.12    367.30 o 
  -6   9   8     9548.30     8469.56    546.69 o 
  -5   9   8    10111.99     8615.85    757.53 o 
  -4   9   8    22706.60    22012.65   1658.40 o 
  -3   9   8    18846.94    18044.87   1916.50 o 
  -2   9   8    20197.96    19837.89   1140.80 o 
  -1   9   8     8659.08     8968.12    771.75 o 
   0   9   8    11826.70    14036.49    594.90 o 
   1   9   8    12800.74    13539.26   1077.47 o 
   2   9   8      227.60      230.99     39.65 o 
   3   9   8       16.61       64.31     19.73 o 
   4   9   8     2531.03     2591.30    140.08 o 
   5   9   8       41.28      111.51     38.43 o 
   6   9   8     5902.78     5746.76    335.39 o 
   7   9   8     5185.81     5006.32    314.71 o 
  -7  10   8     9922.03    10169.77    788.62 o 
  -6  10   8       82.54       46.51     56.31 o 
  -5  10   8     7527.01     7438.13    476.29 o 
  -4  10   8      282.36      245.08     50.83 o 
  -3  10   8       35.39       45.83     36.83 o 
  -2  10   8     7604.98     7633.72    418.62 o 
  -1  10   8     3140.97     3692.00    345.05 o 
   0  10   8     7068.50     7926.63    524.93 o 
   1  10   8    18729.30    20740.63   1940.83 o 
   2  10   8    24220.51    21241.99   1352.50 o 
   3  10   8    17432.90    15645.55    597.72 o 
   4  10   8     4947.15     4888.68    231.75 o 
   5  10   8     7432.17     7141.05    371.05 o 
   6  10   8     5096.24     5257.10    363.56 o 
   7  10   8      377.52      413.21     77.56 o 
  -7  11   8     3193.99     3301.62    349.53 o 
  -6  11   8        2.44       40.06     43.42 o 
  -5  11   8    23346.10    22426.50   2101.15 o 
  -4  11   8     1253.12     1155.94    133.22 o 
  -3  11   8    14279.21    14333.27   1396.52 o 
  -2  11   8     1667.53     1946.84    145.32 o 
  -1  11   8    18031.69    19254.49   1922.47 o 
   0  11   8     2167.51     2252.30    133.57 o 
   1  11   8      507.85      527.63     40.27 o 
   2  11   8     1479.90     1604.70    171.78 o 
   3  11   8     3226.64     3253.99    174.81 o 
   4  11   8      611.94      586.04     65.57 o 
   5  11   8    15256.63    14444.92    910.02 o 
   6  11   8     1836.61     1827.25    148.80 o 
   7  11   8    13487.93    13421.74    916.29 o 
  -7  12   8     2457.54     2167.96    482.72 o 
  -6  12   8      350.25      350.52     84.62 o 
  -5  12   8       19.50       69.61     47.25 o 
  -4  12   8     1463.95     1449.22    171.29 o 
  -3  12   8     4125.40     4123.78    434.84 o 
  -2  12   8      929.09     1036.77     71.15 o 
  -1  12   8    20489.29    21595.18   2301.31 o 
   0  12   8      681.29      791.23     62.55 o 
   1  12   8    31397.49    35375.06   3232.69 o 
   2  12   8     6964.43     7120.32    659.71 o 
   3  12   8    25092.98    22791.80   1341.32 o 
   4  12   8      800.38      718.53    101.43 o 
   5  12   8    11449.76    10639.74    585.60 o 
   6  12   8     1922.15     2034.60    212.03 o 
   7  12   8     1731.42     1419.23    135.13 o 
  -6  13   8     4042.36     4398.82    465.13 o 
  -5  13   8     3095.39     3190.23    247.78 o 
  -4  13   8     4385.43     4668.92    480.24 o 
  -3  13   8    10290.32    11291.92    877.40 o 
  -2  13   8     6203.28     6992.09    453.68 o 
  -1  13   8     3704.08     4120.04    300.18 o 
   0  13   8      792.35      989.25    158.72 o 
   1  13   8      840.58      873.74    105.00 o 
   2  13   8     1134.93     1066.18    143.12 o 
   3  13   8     2895.00     2887.01    202.98 o 
   4  13   8     5368.73     5207.73    392.23 o 
   5  13   8     3341.43     3350.61    292.67 o 
   6  13   8    12183.09    11086.27    683.04 o 
  -6  14   8     3982.24     4253.30    570.10 o 
  -5  14   8      452.21      452.59    110.70 o 
  -4  14   8     1327.75     1673.46    209.42 o 
  -3  14   8       12.12      102.54     58.37 o 
  -2  14   8     3369.02     3782.08    312.63 o 
  -1  14   8      157.12      133.86     42.17 o 
   0  14   8    20298.35    21993.18   1509.55 o 
   1  14   8      460.20      489.47     61.09 o 
   2  14   8    14012.53    13579.24    903.68 o 
   3  14   8      254.04      231.63     50.95 o 
   4  14   8    14692.58    14946.34   1365.42 o 
   5  14   8      188.53      210.39     56.43 o 
   6  14   8     2071.83     2029.67    219.99 o 
  -5  15   8      221.45      257.11     95.48 o 
  -4  15   8    17815.10    19277.20   2703.45 o 
  -3  15   8        1.07       78.47     42.74 o 
  -2  15   8    14164.19    14475.99   1086.99 o 
  -1  15   8      935.68     1007.00    102.16 o 
   0  15   8     6460.14     5974.05    415.29 o 
   1  15   8        8.43       98.77     38.91 o 
   2  15   8      888.84      702.66    117.60 o 
   3  15   8     2863.79     2742.09    213.65 o 
   4  15   8     1882.66     1991.44    272.03 o 
   5  15   8       45.33       74.17     44.51 o 
  -4  16   8     1114.97     1342.19    219.15 o 
  -3  16   8      452.05      450.34     96.01 o 
  -2  16   8     1071.60     1068.15    155.48 o 
  -1  16   8     1680.93     1391.35    116.95 o 
   0  16   8     4643.41     4393.02    272.80 o 
   1  16   8     5339.19     4952.22    316.30 o 
   2  16   8    11982.60    10872.43    929.12 o 
   3  16   8     1799.86     1568.23    118.33 o 
   4  16   8     4433.87     4121.07    429.89 o 
  -4  17   8     6730.44     6116.68   1056.25 o 
  -3  17   8     8822.74     8553.62    785.72 o 
  -2  17   8     4887.39     4358.02    314.24 o 
  -1  17   8    12253.00    12090.82    958.01 o 
   0  17   8     2535.19     2515.86    219.17 o 
   1  17   8     1192.60     1133.04    105.74 o 
   2  17   8      205.19      169.45     53.92 o 
   3  17   8      259.91      284.31     67.09 o 
   4  17   8      408.07      331.18    103.89 o 
  -3  18   8       12.76       11.33     74.30 o 
  -2  18   8      176.39      109.36     93.71 o 
  -1  18   8     2247.18     2094.73    183.75 o 
   0  18   8     2385.12     2059.85    250.55 o 
   1  18   8    11752.45    10111.56    598.47 o 
   2  18   8      848.75      651.21     73.36 o 
   3  18   8     7351.69     6262.97    539.57 o 
  -1  19   8     3078.72     2795.94    340.13 o 
   0  19   8      933.83      659.35    129.58 o 
   1  19   8     2176.06     1939.28    209.95 o 
  -7   0   9     5126.37     5489.57    464.86 o 
  -5   0   9     5753.79     5591.15    425.09 o 
  -3   0   9    13048.68    12321.69    862.09 o 
  -1   0   9   141735.77   161787.70  28870.48 o 
   1   0   9    79302.68    78359.33   6374.99 o 
   3   0   9    53021.38    53777.14   4389.62 o 
   5   0   9    12428.91    10307.74   1877.70 o 
   7   0   9      499.36      267.72    135.26 o 
  -8   1   9     1421.54     1554.14    163.98 o 
  -7   1   9    10768.88    10863.44    659.32 o 
  -6   1   9       23.82       45.40     35.70 o 
  -5   1   9    18538.88    18657.44    972.45 o 
  -4   1   9      891.95      884.77     95.47 o 
  -3   1   9    25587.51    25163.21   1202.16 o 
  -2   1   9     2255.85     2387.29    119.95 o 
  -1   1   9      348.94      249.31     25.89 o 
   0   1   9     1053.37     1097.32     96.80 o 
   1   1   9     1814.84     1757.16     70.24 o 
   2   1   9    15710.04    15202.39    557.48 o 
   3   1   9    17427.78    17808.76    668.35 o 
   4   1   9    10035.87     9907.64    436.39 o 
   5   1   9    22469.63    23131.79   1167.92 o 
   6   1   9    17677.84    17734.24    895.84 o 
   7   1   9    18837.28    18946.51   1051.91 o 
   8   1   9     4112.03     4183.49    284.97 o 
  -8   2   9     1970.22     2086.50    221.40 o 
  -7   2   9     2340.34     2374.20    186.77 o 
  -6   2   9        7.66       62.71     36.37 o 
  -5   2   9     4896.88     4933.66    291.08 o 
  -4   2   9     5177.23     5396.89    221.98 o 
  -3   2   9     2529.19     2501.06    125.37 o 
  -2   2   9    34920.67    35386.34   1722.07 o 
  -1   2   9      271.30      348.96     22.97 o 
   0   2   9    25583.81    22037.18   1845.51 o 
   1   2   9    24063.97    22208.92   1040.15 o 
   2   2   9    43774.34    43906.20   2033.59 o 
   3   2   9     2063.19     2301.77    103.39 o 
   4   2   9     6964.73     6540.81    271.91 o 
   5   2   9     5388.10     5459.23    294.62 o 
   6   2   9      415.01      458.76     57.49 o 
   7   2   9      987.98     1183.81    114.21 o 
   8   2   9      277.93      322.96     64.65 o 
  -8   3   9     7767.87     8066.46    615.32 o 
  -7   3   9     2935.34     3197.09    292.62 o 
  -6   3   9    32823.88    33969.89   2278.31 o 
  -5   3   9     8542.44     9966.30    631.48 o 
  -4   3   9    25523.82    25572.25   1394.92 o 
  -3   3   9    11839.25    11851.65    519.40 o 
  -2   3   9    73218.66    77129.51   5313.74 o 
  -1   3   9    13761.77    13444.42    645.96 o 
   0   3   9     1691.59     1756.22    139.10 o 
   1   3   9    11997.16    12094.84    489.83 o 
   2   3   9     2284.29     2149.19     99.48 o 
   3   3   9     2189.19     2435.93    116.17 o 
   4   3   9    23173.09    24064.04   1115.00 o 
   5   3   9      132.59      221.32     48.68 o 
   6   3   9    13186.43    13204.20    687.62 o 
   7   3   9      119.64      106.23     53.95 o 
   8   3   9    12271.15    13111.36    847.49 o 
  -8   4   9    15858.53    16449.89   1336.42 o 
  -7   4   9      282.65      351.69     91.19 o 
  -6   4   9     4369.42     4559.81    243.91 o 
  -5   4   9     2024.85     2053.56    148.89 o 
  -4   4   9       17.46       23.22     27.99 o 
  -3   4   9     2062.46     1939.68    107.79 o 
  -2   4   9     5187.90     4922.06    165.84 o 
  -1   4   9       90.07      182.76     13.59 o 
   0   4   9    22308.71    22567.21   2024.50 o 
   1   4   9      661.55      525.19     41.86 o 
   2   4   9    17174.09    16233.90    742.93 o 
   3   4   9      774.75      845.62     56.90 o 
   4   4   9    11747.52    12179.61    544.84 o 
   5   4   9      509.31      682.86     62.57 o 
   6   4   9      293.25      393.87     90.12 o 
   7   4   9      711.09      741.76     96.28 o 
   8   4   9     1850.63     2079.01    215.57 o 
  -8   5   9     8749.11     9125.07    773.30 o 
  -7   5   9     8208.64     8190.14    511.81 o 
  -6   5   9     9760.69    10012.05    566.68 o 
  -5   5   9    13249.87    12892.33    683.93 o 
  -4   5   9    32170.69    30985.24   1731.14 o 
  -3   5   9    25652.08    26266.76   1376.55 o 
  -2   5   9    20231.72    19776.29    792.38 o 
  -1   5   9     7816.53     7354.81    299.69 o 
   0   5   9     4474.14     4102.47    419.45 o 
   1   5   9     1679.75     1743.73     71.48 o 
   2   5   9      610.52      750.45     54.21 o 
   3   5   9       21.84       61.25     21.19 o 
   4   5   9     2227.87     2401.50    120.79 o 
   5   5   9     1674.52     1794.33    119.59 o 
   6   5   9    21956.68    22211.64   1218.53 o 
   7   5   9     1255.79     1405.68    116.81 o 
   8   5   9     3627.46     3725.36    307.47 o 
  -8   6   9      365.31      373.32     87.00 o 
  -7   6   9    10051.50    10442.77    772.27 o 
  -6   6   9      185.94      204.68     45.42 o 
  -5   6   9      101.63      123.83     36.42 o 
  -4   6   9     2669.83     2760.31    159.94 o 
  -3   6   9      116.69      207.14     25.52 o 
  -2   6   9    21522.44    20740.91   1348.63 o 
  -1   6   9    24733.37    26715.74   1680.50 o 
   0   6   9    21384.90    23198.59   1432.41 o 
   1   6   9    14015.92    14849.04    606.28 o 
   2   6   9    24532.90    24012.86   1222.41 o 
   3   6   9    30729.60    31100.07   1865.98 o 
   4   6   9     6999.69     6884.88    302.23 o 
   5   6   9     2160.20     2082.51    123.80 o 
   6   6   9      930.76     1106.53    101.61 o 
   7   6   9        5.44       80.89     60.02 o 
   8   6   9       23.05       45.87     49.98 o 
  -8   7   9       17.21       49.35     62.58 o 
  -7   7   9     8797.74     8466.82    584.08 o 
  -6   7   9      298.73      270.04     73.98 o 
  -5   7   9    15986.17    15508.96    829.00 o 
  -4   7   9      123.88       78.53     42.84 o 
  -3   7   9    13775.53    13698.16    785.12 o 
  -2   7   9        3.40       53.11     39.47 o 
  -1   7   9     3144.71     2933.12    182.87 o 
   0   7   9     6466.74     6509.32    314.38 o 
   1   7   9       24.75       71.70     17.99 o 
   2   7   9      644.01      683.80     89.62 o 
   3   7   9    12691.18    11925.03    458.46 o 
   4   7   9     7967.27     7642.55    442.44 o 
   5   7   9    25708.11    24926.69   1365.22 o 
   6   7   9      424.38      532.52     87.29 o 
   7   7   9    18806.48    18571.03   1183.41 o 
   8   7   9     4742.97     4434.37    375.48 o 
  -8   8   9      499.68      452.52    101.34 o 
  -7   8   9      182.69      181.65     63.61 o 
  -6   8   9      393.94      387.89     78.38 o 
  -5   8   9      397.82      432.67     62.04 o 
  -4   8   9      397.01      348.63     36.91 o 
  -3   8   9    27054.63    27292.07   1711.96 o 
  -2   8   9     2758.86     2723.28    128.49 o 
  -1   8   9    34218.78    34258.72   2774.34 o 
   0   8   9     5153.00     5535.80    194.18 o 
   1   8   9    70026.38    78752.36   6741.87 o 
   2   8   9     4826.83     4761.32    253.84 o 
   3   8   9    25951.03    24476.33   1215.09 o 
   4   8   9     1052.94     1049.63     78.74 o 
   5   8   9    10250.35    10067.34    491.03 o 
   6   8   9     1275.83     1403.37    116.78 o 
   7   8   9      131.40      140.57     52.79 o 
   8   8   9       27.88       78.39     51.92 o 
  -7   9   9     4626.17     5107.89    366.88 o 
  -6   9   9     3109.55     2814.56    161.66 o 
  -5   9   9    13807.82    12149.28    961.85 o 
  -4   9   9     2931.57     2917.17    227.08 o 
  -3   9   9     6036.01     5855.39    663.44 o 
  -2   9   9     2001.20     2288.30    127.86 o 
  -1   9   9     3223.76     3019.82    235.40 o 
   0   9   9     2344.49     2212.13    132.75 o 
   1   9   9     3157.15     3462.54    266.37 o 
   2   9   9     1383.66     1445.30     89.33 o 
   3   9   9    14476.18    13191.17    532.34 o 
   4   9   9    20248.39    19416.53   1059.92 o 
   5   9   9    15428.66    15082.61    754.61 o 
   6   9   9     7940.58     8096.71    421.00 o 
   7   9   9    15560.50    15270.94   1084.25 o 
  -7  10   9     1810.19     2001.07    238.34 o 
  -6  10   9       45.88      163.28     64.00 o 
  -5  10   9      204.60      258.74     57.19 o 
  -4  10   9     2308.60     2158.51    226.10 o 
  -3  10   9        3.39      -10.89     29.56 o 
  -2  10   9    24650.32    24329.34   2590.14 o 
  -1  10   9     4907.59     5391.82    526.31 o 
   0  10   9    29312.86    31423.01   1462.55 o 
   1  10   9      152.05      177.41     41.32 o 
   2  10   9    21190.61    20150.91   1369.94 o 
   3  10   9     3834.09     3246.99    137.61 o 
   4  10   9    11439.67    10825.93    537.59 o 
   5  10   9      393.55      418.17     59.55 o 
   6  10   9      654.66      690.58     92.69 o 
   7  10   9        6.25       41.54     39.87 o 
  -7  11   9      210.03      201.68     80.42 o 
  -6  11   9    18822.30    19088.29   1482.28 o 
  -5  11   9      722.07      676.60    119.08 o 
  -4  11   9    34248.43    34146.17   2870.16 o 
  -3  11   9      968.13     1028.47    103.20 o 
  -2  11   9    11952.93    12770.22    879.92 o 
  -1  11   9     2890.15     3129.57    232.32 o 
   0  11   9     8265.31     8652.77    267.00 o 
   1  11   9     1890.37     2249.10    202.01 o 
   2  11   9     5278.82     5458.68    341.12 o 
   3  11   9      897.05      910.37     82.68 o 
   4  11   9     5965.86     5540.55    334.05 o 
   5  11   9     1846.64     2009.73    156.58 o 
   6  11   9    14754.10    14676.16    908.08 o 
   7  11   9       11.07       15.29     49.76 o 
  -6  12   9     1424.84     1469.34    166.30 o 
  -5  12   9      236.63      222.20     77.76 o 
  -4  12   9      273.04      386.29     60.25 o 
  -3  12   9       30.45      132.82     54.49 o 
  -2  12   9     6419.48     6591.68    558.22 o 
  -1  12   9     3133.36     3522.86    272.64 o 
   0  12   9    12970.64    14057.38    560.81 o 
   1  12   9      394.33      521.30     95.21 o 
   2  12   9    11390.80    11532.57    741.71 o 
   3  12   9     3888.05     3627.91    228.39 o 
   4  12   9     8720.63     8669.54    504.63 o 
   5  12   9      214.12      195.47     38.37 o 
   6  12   9       14.11       53.68     47.28 o 
  -6  13   9    10274.34    10374.00    859.85 o 
  -5  13   9    13353.47    13756.63   1467.41 o 
  -4  13   9     4113.09     4092.45    619.82 o 
  -3  13   9    21090.65    21819.59   1571.02 o 
  -2  13   9     7540.91     7866.27    637.94 o 
  -1  13   9     7352.04     8179.96    559.36 o 
   0  13   9      787.04      830.34     68.60 o 
   1  13   9     2976.26     3293.68    233.09 o 
   2  13   9       34.44       26.94     29.25 o 
   3  13   9      433.12      449.59     76.58 o 
   4  13   9     5063.58     4669.42    288.59 o 
   5  13   9     1683.72     1484.86    162.53 o 
   6  13   9     2733.06     2718.87    194.61 o 
  -5  14   9     1077.61     1275.94    301.57 o 
  -4  14   9       53.00       85.51     52.15 o 
  -3  14   9     2561.88     2743.28    263.84 o 
  -2  14   9     2398.54     2631.14    350.07 o 
  -1  14   9    11858.85    12377.20    920.48 o 
   0  14   9     5993.54     5718.61    363.70 o 
   1  14   9    15161.50    15877.81   1114.54 o 
   2  14   9     4000.55     3877.45    235.47 o 
   3  14   9     8402.46     8068.14    522.01 o 
   4  14   9     4682.05     4601.29    313.37 o 
   5  14   9     4444.78     4072.18    299.13 o 
  -5  15   9     8622.41     8563.06   1389.46 o 
  -4  15   9       71.56       87.55     95.96 o 
  -3  15   9    10274.53    10710.57    755.60 o 
  -2  15   9     2962.35     3359.97    446.75 o 
  -1  15   9     4833.08     4853.98    425.26 o 
   0  15   9      156.83      184.87     37.31 o 
   1  15   9      553.58      552.75    129.08 o 
   2  15   9     1209.14     1305.17    111.08 o 
   3  15   9     2884.20     2595.15    353.64 o 
   4  15   9      401.99      446.11     98.27 o 
   5  15   9    13568.67    11850.26    848.81 o 
  -4  16   9        5.17       67.15    101.77 o 
  -3  16   9     4997.86     5143.65    506.50 o 
  -2  16   9     1965.74     1934.24    237.12 o 
  -1  16   9    18197.25    17460.25   1815.91 o 
   0  16   9     3110.16     2966.45    291.14 o 
   1  16   9    14407.76    13538.08    962.24 o 
   2  16   9     5271.06     4450.42    346.86 o 
   3  16   9    14065.12    12647.52    794.35 o 
   4  16   9     2681.03     2456.89    283.48 o 
  -3  17   9     4120.64     3519.75    377.24 o 
  -2  17   9      868.17      616.80     88.86 o 
  -1  17   9      410.83      403.57     61.70 o 
   0  17   9       92.16       56.62     33.56 o 
   1  17   9       75.51       50.91     49.37 o 
   2  17   9     3896.94     2919.11    246.87 o 
   3  17   9     2535.31     2166.44    162.35 o 
  -2  18   9     7587.29     6223.23    857.70 o 
  -1  18   9      219.49      279.24    106.41 o 
   0  18   9    13439.26    13217.40   1594.56 o 
   1  18   9     1013.19      495.49    345.99 o 
   2  18   9    15962.93    12674.47   3820.40 o 
  -8   0  10     1433.89     1680.47    279.61 o 
  -6   0  10     3188.36     2995.11    242.10 o 
  -4   0  10     4592.60     4842.38    371.77 o 
  -2   0  10    20811.55    20954.53   1148.35 o 
   0   0  10    29292.98    29891.46   2377.15 o 
   2   0  10    19215.20    20136.15   1154.79 o 
   4   0  10     4282.48     4262.63    326.57 o 
   6   0  10     3239.78     3522.37    228.36 o 
   8   0  10     3062.84     3613.03    310.04 o 
  -8   1  10     9285.39     9455.65    602.14 o 
  -7   1  10    12442.17    12813.97    921.08 o 
  -6   1  10    27592.52    28129.23   1856.54 o 
  -5   1  10    16201.76    16129.03    877.93 o 
  -4   1  10    25091.53    24123.47   1291.77 o 
  -3   1  10    25048.56    24995.60   1364.33 o 
  -2   1  10     8260.22     7845.24    228.55 o 
  -1   1  10     3625.27     3348.82    147.15 o 
   0   1  10     8733.15     9441.12    494.36 o 
   1   1  10    17156.15    15870.53    610.29 o 
   2   1  10    15015.29    15246.55    525.12 o 
   3   1  10      126.25      194.58     29.95 o 
   4   1  10     9594.53     9648.02    365.95 o 
   5   1  10     2651.09     2564.96    204.70 o 
   6   1  10    13878.94    14115.93    690.09 o 
   7   1  10     1181.71     1338.32    125.12 o 
   8   1  10     8473.17     8223.76    685.32 o 
  -8   2  10     2185.28     2245.60    230.24 o 
  -7   2  10     1251.16     1480.05    147.65 o 
  -6   2  10     3120.75     3308.68    250.06 o 
  -5   2  10       85.07      104.76     42.71 o 
  -4   2  10     4997.31     4821.26    223.18 o 
  -3   2  10     9553.88     9442.48    368.45 o 
  -2   2  10    37909.11    36166.92   1769.09 o 
  -1   2  10    12022.29    11282.45    419.04 o 
   0   2  10    28098.71    26426.27   1965.73 o 
   1   2  10    11875.02    11331.40    423.19 o 
   2   2  10    23689.04    22894.94    816.97 o 
   3   2  10    10219.19    10371.55    365.90 o 
   4   2  10     1976.22     1931.60    131.35 o 
   5   2  10     1313.29     1252.81     88.86 o 
   6   2  10      892.81     1254.07    133.15 o 
   7   2  10     2555.50     2691.29    202.35 o 
   8   2  10     3508.73     3536.25    285.33 o 
  -8   3  10       24.16       24.58     52.99 o 
  -7   3  10     8138.18     8142.38    538.54 o 
  -6   3  10      322.14      343.86     61.27 o 
  -5   3  10    26637.74    26543.02   1527.23 o 
  -4   3  10      829.86     2192.92    266.23 o 
  -3   3  10     3205.05     3234.50    135.29 o 
  -2   3  10     1819.70     1743.64     87.75 o 
  -1   3  10     2244.44     1941.05     80.88 o 
   0   3  10    11408.45    12176.05    989.11 o 
   1   3  10    21640.91    21466.31    767.43 o 
   2   3  10    16838.69    16568.59    636.40 o 
   3   3  10    20448.35    19546.70   1126.48 o 
   4   3  10    13437.46    13346.70    591.28 o 
   5   3  10    45594.21    45772.79   2968.60 o 
   6   3  10    13514.65    13845.06    680.48 o 
   7   3  10    15332.56    14891.58    957.09 o 
   8   3  10     2941.12     2927.69    228.89 o 
  -8   4  10      403.80      448.79     98.75 o 
  -7   4  10        9.71      -25.77     80.11 o 
  -6   4  10      602.58      733.40     98.12 o 
  -5   4  10     9200.98     9082.28    470.97 o 
  -4   4  10      552.48      733.52     60.48 o 
  -3   4  10    35261.55    34917.13   1940.20 o 
  -2   4  10     4954.60     4687.22    167.79 o 
  -1   4  10    66154.82    64731.05   4496.19 o 
   0   4  10        3.11      -22.28     33.87 o 
   1   4  10    62332.86    66404.34   3707.14 o 
   2   4  10     1686.23     1441.90    115.25 o 
   3   4  10    23626.40    22786.05   1234.53 o 
   4   4  10      432.33      454.01     44.88 o 
   5   4  10     1593.21     1679.10    114.78 o 
   6   4  10       22.72       81.79     40.16 o 
   7   4  10      940.47      911.04    142.23 o 
   8   4  10       80.26      125.19     66.69 o 
  -8   5  10      599.46      512.88    111.86 o 
  -7   5  10    15378.84    15218.51    971.61 o 
  -6   5  10      856.70     1014.19    196.24 o 
  -5   5  10     4746.84     4361.27    256.29 o 
  -4   5  10      163.28      155.56     41.78 o 
  -3   5  10    15617.29    15278.47    543.41 o 
  -2   5  10      395.71      466.41     27.21 o 
  -1   5  10      589.93      573.51     44.57 o 
   0   5  10     2298.07     2474.37    519.79 o 
   1   5  10     5650.08     5600.41    145.84 o 
   2   5  10    23318.33    21488.78   1063.24 o 
   3   5  10    35908.19    34521.72   1777.52 o 
   4   5  10    17344.89    17485.37    835.25 o 
   5   5  10    17339.28    16949.83    867.77 o 
   6   5  10    19184.96    19835.09   1045.54 o 
   7   5  10    17689.79    17669.23   1032.67 o 
   8   5  10     7250.20     7580.73    561.59 o 
  -8   6  10      511.08      493.96     84.86 o 
  -7   6  10     2050.56     2248.79    187.03 o 
  -6   6  10       45.03       80.72     42.54 o 
  -5   6  10      133.60      153.61     57.14 o 
  -4   6  10    20613.27    20071.29   1012.45 o 
  -3   6  10      441.65      450.23     30.37 o 
  -2   6  10    21684.00    20168.30    958.70 o 
  -1   6  10     7011.05     7049.58    322.28 o 
   0   6  10    69918.66    77913.18   8048.43 o 
   1   6  10     8367.35     8663.10    274.38 o 
   2   6  10    15946.58    15109.52    715.13 o 
   3   6  10     1349.81     1413.39     92.15 o 
   4   6  10     9038.07     9061.71    466.85 o 
   5   6  10       89.94      144.51     48.12 o 
   6   6  10      747.13      765.15     79.56 o 
   7   6  10     1430.00     1514.91    122.46 o 
   8   6  10     1929.51     2145.54    166.92 o 
  -8   7  10     9802.57     9800.01    793.61 o 
  -7   7  10     1880.20     1822.66    209.69 o 
  -6   7  10    26562.67    25934.68   1963.30 o 
  -5   7  10     5329.11     5368.74    343.71 o 
  -4   7  10    18952.10    18776.19    755.68 o 
  -3   7  10     2367.92     2303.40    160.96 o 
  -2   7  10     8304.23     7917.08    596.48 o 
  -1   7  10    14762.72    15081.77    797.10 o 
   0   7  10      338.53      425.72     50.90 o 
   1   7  10      400.95      487.30     39.30 o 
   2   7  10     7428.58     7082.73    322.88 o 
   3   7  10     8956.67     8646.17    361.86 o 
   4   7  10    15736.77    14784.16    692.23 o 
   5   7  10        5.40       22.52     30.22 o 
   6   7  10    20286.82    20230.64   1230.45 o 
   7   7  10      973.44     1063.79    141.20 o 
   8   7  10     5923.78     5970.14    420.96 o 
  -7   8  10      394.32      504.41     83.91 o 
  -6   8  10      494.41      431.70     89.05 o 
  -5   8  10      597.43      554.76     91.77 o 
  -4   8  10     1143.14     1158.63    115.46 o 
  -3   8  10      385.39      411.21     66.97 o 
  -2   8  10    12806.58    12709.32    866.71 o 
  -1   8  10     2095.37     2338.19    127.85 o 
   0   8  10     7786.58     7994.02    516.30 o 
   1   8  10     3931.98     4322.92    185.57 o 
   2   8  10    18296.87    17900.34   1164.16 o 
   3   8  10       38.43      132.69     29.98 o 
   4   8  10       51.97       93.07     27.25 o 
   5   8  10      561.22      561.19     62.39 o 
   6   8  10        2.06        5.36     28.27 o 
   7   8  10      801.38      874.85     94.99 o 
  -7   9  10     7453.47     7664.67    588.97 o 
  -6   9  10    11521.09    11549.58    700.27 o 
  -5   9  10    23228.47    19050.39   1522.58 o 
  -4   9  10    17973.48    17796.19   1244.21 o 
  -3   9  10     9257.73     9414.21    486.36 o 
  -2   9  10     4291.58     4460.67    269.96 o 
  -1   9  10    11951.81    12194.00    789.12 o 
   0   9  10      716.90      687.34     57.57 o 
   1   9  10      465.55      507.84     37.68 o 
   2   9  10     2475.44     2745.43    179.94 o 
   3   9  10      484.67      518.27     44.26 o 
   4   9  10     8866.20     8980.21    391.37 o 
   5   9  10     4140.58     4201.98    235.88 o 
   6   9  10     6669.36     6260.11    350.02 o 
   7   9  10      416.34      400.16     96.22 o 
  -7  10  10     2171.50     2242.13    212.56 o 
  -6  10  10        3.08      -10.88     44.61 o 
  -5  10  10      846.42      679.67    111.84 o 
  -4  10  10     8442.21     8406.17    470.06 o 
  -3  10  10     5417.53     5238.58    292.24 o 
  -2  10  10     2489.81     2788.84    179.01 o 
  -1  10  10    13863.79    14441.18    663.03 o 
   0  10  10    19256.29    19876.28    743.85 o 
   1  10  10    20736.10    23373.15   1487.65 o 
   2  10  10     2707.41     2854.21    207.68 o 
   3  10  10     3716.28     3897.62    226.59 o 
   4  10  10     3842.13     3932.62    194.32 o 
   5  10  10      838.52      989.55    108.17 o 
   6  10  10       10.91      137.75     57.47 o 
   7  10  10      840.27      724.42     92.16 o 
  -7  11  10    10606.65    10432.07    946.20 o 
  -6  11  10      583.71      566.92     94.68 o 
  -5  11  10     9999.55    10188.54    898.08 o 
  -4  11  10     1613.16     1880.44    152.78 o 
  -3  11  10    11677.31    11734.64    702.58 o 
  -2  11  10     1497.36     1639.36    169.77 o 
  -1  11  10      163.82      345.60     45.80 o 
   0  11  10     4315.34     4479.65    127.71 o 
   1  11  10      358.61      447.33     33.16 o 
   2  11  10     5273.27     5567.55    378.37 o 
   3  11  10    25750.14    23139.73   1620.79 o 
   4  11  10     3276.10     3127.07    198.58 o 
   5  11  10    15304.27    14772.86    848.88 o 
   6  11  10     1593.67     1550.58    138.61 o 
   7  11  10    17535.49    16479.01   1219.28 o 
  -6  12  10      155.23      188.32     65.31 o 
  -5  12  10     3869.91     4209.96    343.41 o 
  -4  12  10     2498.17     2825.82    634.31 o 
  -3  12  10    19560.12    19233.57   1421.58 o 
  -2  12  10     2317.83     2372.14    390.12 o 
  -1  12  10    31766.48    32578.97   2593.10 o 
   0  12  10     5048.76     5294.92    261.72 o 
   1  12  10    27335.14    30654.46   2473.63 o 
   2  12  10     1051.79     1024.80     78.66 o 
   3  12  10    10394.88     9423.79    728.62 o 
   4  12  10     2284.31     2329.23    178.63 o 
   5  12  10     1901.64     1783.22    121.90 o 
   6  12  10      119.91      138.00     44.12 o 
  -6  13  10     5690.13     6090.53    467.86 o 
  -5  13  10     8411.50     8366.54    948.51 o 
  -4  13  10     1051.08     1169.62    141.73 o 
  -3  13  10     1398.55     1592.42    139.12 o 
  -2  13  10     1263.81     1349.10    211.85 o 
  -1  13  10      283.93      337.41     36.76 o 
   0  13  10     1091.52      993.36    160.14 o 
   1  13  10     3683.69     3898.17    476.51 o 
   2  13  10     7833.03     7587.69    397.09 o 
   3  13  10     4491.61     4036.18    302.87 o 
   4  13  10     9260.35     8315.35    456.75 o 
   5  13  10    14303.79    13434.69   1005.23 o 
   6  13  10    13303.15    12306.31    760.47 o 
  -5  14  10       15.68      116.23     49.49 o 
  -4  14  10     5200.58     5276.05    383.65 o 
  -3  14  10      220.92      134.17     81.00 o 
  -2  14  10    24899.94    25150.29   2381.28 o 
  -1  14  10     1615.93     1521.61    144.32 o 
   0  14  10    21096.42    20686.95   1540.21 o 
   1  14  10     1350.79     1378.02    299.89 o 
   2  14  10    23691.21    22224.46   1403.68 o 
   3  14  10      279.94      296.29     60.26 o 
   4  14  10     2266.36     2405.10    240.70 o 
   5  14  10        3.17       15.70     43.03 o 
  -5  15  10       11.48      100.75     71.08 o 
  -4  15  10    14307.26    13470.23    958.20 o 
  -3  15  10     1370.90     1408.31    118.58 o 
  -2  15  10     4885.66     4263.72    567.11 o 
  -1  15  10      160.50      229.35     56.06 o 
   0  15  10       30.13      -11.41     39.51 o 
   1  15  10     2619.07     2335.02    337.61 o 
   2  15  10     5758.46     5043.05    285.60 o 
   3  15  10      638.97      668.54     69.76 o 
   4  15  10    10935.04    10306.56    843.65 o 
   5  15  10     1214.19      925.77     95.94 o 
  -4  16  10     2525.87     2572.87    298.60 o 
  -3  16  10     2136.25     1677.55    192.97 o 
  -2  16  10     2708.92     2487.69    253.89 o 
  -1  16  10     2086.86     1805.27    287.91 o 
   0  16  10    11398.23    11156.60   1047.88 o 
   1  16  10     3918.22     3366.45    407.82 o 
   2  16  10     4693.36     4039.76    232.53 o 
   3  16  10      690.37      718.54     78.29 o 
   4  16  10     1765.30     1686.65    142.83 o 
  -3  17  10     7353.13     6931.59    888.59 o 
  -2  17  10     2735.50     2394.06    600.60 o 
  -1  17  10     1303.31     1527.96    297.73 o 
   0  17  10       40.26      181.05     99.07 o 
   1  17  10      135.71      234.63    117.29 o 
   2  17  10      296.81      174.78     86.58 o 
   3  17  10     2721.70     2166.93    470.93 o 
  -2  18  10     2094.54     1857.53    828.24 o 
  -1  18  10     6990.51     6377.98    932.83 o 
   0  18  10      757.97      857.77    215.05 o 
   1  18  10    11339.91     9060.59   2049.35 o 
   2  18  10     2113.38     1626.08    643.05 o 
  -7   0  11     2739.56     3048.57    451.29 o 
  -5   0  11    20127.14    20366.20   1502.66 o 
  -3   0  11    46516.43    45590.29   4845.94 o 
  -1   0  11    38501.79    34563.54   2837.64 o 
   1   0  11    54436.86    49525.73   4493.64 o 
   3   0  11     2233.52     1981.69    135.76 o 
   5   0  11      933.70      916.94    132.47 o 
   7   0  11    16070.69    15544.79   1245.96 o 
  -8   1  11       49.40       76.77     52.13 o 
  -7   1  11    11877.56    11453.49    814.28 o 
  -6   1  11     1930.58     1879.06    168.79 o 
  -5   1  11    13958.15    14022.40    747.23 o 
  -4   1  11     1738.62     1920.51    186.39 o 
  -3   1  11     2083.47     2194.71    125.38 o 
  -2   1  11      517.69      479.12     31.26 o 
  -1   1  11     1915.13     1818.13    111.36 o 
   0   1  11    28313.66    28237.59   1380.19 o 
   1   1  11    13779.23    12203.56    442.69 o 
   2   1  11    10246.34     9594.07    385.94 o 
   3   1  11    47371.27    48464.75   2668.18 o 
   4   1  11    29333.26    29876.04   1407.69 o 
   5   1  11    33455.32    33706.05   1860.98 o 
   6   1  11     5054.75     5135.25    259.04 o 
   7   1  11    11092.56    11023.97    598.32 o 
   8   1  11     7700.49     7778.84    453.89 o 
  -8   2  11      241.67      223.90     63.71 o 
  -7   2  11      241.78      300.99     64.72 o 
  -6   2  11     3052.98     3231.37    250.03 o 
  -5   2  11     4937.19     4906.50    225.82 o 
  -4   2  11    16771.70    15764.91    805.78 o 
  -3   2  11     4311.97     4183.54    211.35 o 
  -2   2  11    48559.66    47107.96   2610.69 o 
  -1   2  11    24830.24    23113.13   1049.04 o 
   0   2  11    31496.29    29317.10   2012.08 o 
   1   2  11     2378.62     2484.84     88.11 o 
   2   2  11    15275.05    14612.42    661.32 o 
   3   2  11     2989.46     3165.31    131.16 o 
   4   2  11      487.08      649.23     54.79 o 
   5   2  11     1747.64     1955.69    121.02 o 
   6   2  11     2766.12     2927.71    192.24 o 
   7   2  11      833.32      794.06     95.67 o 
   8   2  11     5742.80     5734.17    386.05 o 
  -8   3  11    20124.79    19723.73   1390.08 o 
  -7   3  11     3108.03     3335.31    234.37 o 
  -6   3  11    14932.07    14771.73    868.05 o 
  -5   3  11     6554.07     6569.38    295.87 o 
  -4   3  11    23626.58    22963.23   1355.90 o 
  -3   3  11     7749.21     7692.63    269.79 o 
  -2   3  11      789.46      742.91     44.45 o 
  -1   3  11       91.28      151.76     20.05 o 
   0   3  11      275.87      540.69     46.07 o 
   1   3  11      476.51      432.70     34.59 o 
   2   3  11    18467.71    17366.06    863.56 o 
   3   3  11       27.74      111.54     23.68 o 
   4   3  11    10526.39    10301.69    767.18 o 
   5   3  11       20.66       40.00     24.38 o 
   6   3  11    16884.41    16231.71    868.67 o 
   7   3  11        2.47       27.29     30.83 o 
   8   3  11     2147.43     2175.90    177.65 o 
  -8   4  11     3126.46     3577.68    314.87 o 
  -7   4  11      159.90      182.91     75.30 o 
  -6   4  11      715.65      793.02    101.66 o 
  -5   4  11     1812.61     1771.48    115.62 o 
  -4   4  11     6711.37     6347.50    302.77 o 
  -3   4  11      290.97      317.09     31.37 o 
  -2   4  11    25718.57    25602.21   1168.03 o 
  -1   4  11      219.98      223.66     23.51 o 
   0   4  11    29405.56    31466.51   2794.95 o 
   1   4  11       11.73       67.40     13.45 o 
   2   4  11     7460.33     7163.54    370.39 o 
   3   4  11     2860.86     2961.58    132.62 o 
   4   4  11      495.58      557.69     48.61 o 
   5   4  11     2521.18     2825.44    151.99 o 
   6   4  11     5656.04     5897.37    363.12 o 
   7   4  11      106.91      190.04     52.59 o 
   8   4  11     6855.73     6819.99    402.34 o 
  -8   5  11    10710.42    10496.69    969.63 o 
  -7   5  11    13516.40    13907.59   1019.63 o 
  -6   5  11    18243.48    17386.32   1055.16 o 
  -5   5  11     7423.00     7666.01    379.31 o 
  -4   5  11     4746.20     4900.36    241.82 o 
  -3   5  11    15249.73    14374.46    636.74 o 
  -2   5  11     5088.49     4746.23    214.71 o 
  -1   5  11     2381.02     3568.01    448.70 o 
   0   5  11    11846.46    13588.54   1302.14 o 
   1   5  11      232.34      353.68     55.43 o 
   2   5  11     4125.12     3774.89    181.35 o 
   3   5  11      162.49      186.10     45.17 o 
   4   5  11    25923.24    26204.46   1433.89 o 
   5   5  11     3583.25     3523.25    184.27 o 
   6   5  11     6717.27     6528.83    446.04 o 
   7   5  11       33.84       86.26     53.63 o 
   8   5  11     2523.50     2611.23    275.98 o 
  -8   6  11       21.69       92.58     74.95 o 
  -7   6  11       54.05       82.94     45.78 o 
  -6   6  11     4420.16     4527.51    310.12 o 
  -5   6  11      179.53      268.66     48.92 o 
  -4   6  11     8547.59     8253.46    287.02 o 
  -3   6  11    16004.73    15178.48    626.16 o 
  -2   6  11    26972.31    25229.07   1589.12 o 
  -1   6  11     4664.90     4583.49    398.61 o 
   0   6  11     9671.07    10088.89    588.56 o 
   1   6  11    16911.92    18374.43    983.63 o 
   2   6  11    15706.26    15318.66    688.72 o 
   3   6  11       27.83       54.59     22.81 o 
   4   6  11     1260.10     1244.52    120.75 o 
   5   6  11        8.72       52.45     34.65 o 
   6   6  11      825.06      830.85    103.19 o 
   7   6  11     4887.93     4650.58    265.21 o 
   8   6  11     1037.01     1026.50    135.02 o 
  -7   7  11    10389.47    10751.50    883.98 o 
  -6   7  11     2010.34     1998.43    180.95 o 
  -5   7  11     6177.90     6496.24    337.03 o 
  -4   7  11       17.60       22.74     22.84 o 
  -3   7  11     5911.29     5766.36    365.71 o 
  -2   7  11     9789.53    10021.35    533.13 o 
  -1   7  11     5561.39     7196.34    690.20 o 
   0   7  11      940.76     1023.53     92.85 o 
   1   7  11    25093.20    26812.57   2267.08 o 
   2   7  11    15669.86    15645.18    820.74 o 
   3   7  11    28970.12    27980.64   1458.54 o 
   4   7  11     6275.04     6056.32    346.75 o 
   5   7  11    29582.91    30023.71   1822.65 o 
   6   7  11     5849.21     5686.74    354.08 o 
   7   7  11    11371.22    11734.29    818.51 o 
  -7   8  11      573.57      539.25     90.82 o 
  -6   8  11       32.35      130.86     42.12 o 
  -5   8  11    14317.14    13626.18    610.51 o 
  -4   8  11      468.80      430.53     51.44 o 
  -3   8  11    30769.88    29088.65   1925.18 o 
  -2   8  11     1957.19     2035.57    186.32 o 
  -1   8  11    50877.46    51717.79   5177.47 o 
   0   8  11     1618.32     1618.54    159.09 o 
   1   8  11    19587.46    22151.83   2628.54 o 
   2   8  11     2739.56     2793.46    120.89 o 
   3   8  11     9482.05     9167.12    487.55 o 
   4   8  11        0.81       31.59     24.92 o 
   5   8  11     1198.41     1268.02    109.21 o 
   6   8  11       19.68       22.80     34.23 o 
   7   8  11     2504.13     2297.46    194.39 o 
  -7   9  11     8144.82     8234.36    588.18 o 
  -6   9  11       95.89      130.79     47.12 o 
  -5   9  11     6663.24     6123.12    446.63 o 
  -4   9  11     1941.62     2122.27    154.74 o 
  -3   9  11     1073.45     1070.55     62.78 o 
  -2   9  11     6838.11     6857.80    389.34 o 
  -1   9  11      447.81      345.99     37.43 o 
   0   9  11     4190.59     4493.31    532.99 o 
   1   9  11     8967.44     9968.89   1001.26 o 
   2   9  11    22249.84    22473.06   1450.16 o 
   3   9  11    16754.68    15816.97    815.59 o 
   4   9  11    19380.41    18053.52    972.88 o 
   5   9  11    15144.33    14107.95    773.31 o 
   6   9  11    16661.51    15927.18    931.73 o 
   7   9  11     8671.09     8641.52    645.71 o 
  -7  10  11       84.22       96.69     53.24 o 
  -6  10  11     4862.45     5012.89    414.55 o 
  -5  10  11       56.52      120.15     60.51 o 
  -4  10  11    13762.50    14402.08    950.55 o 
  -3  10  11     4472.01     4577.38    339.79 o 
  -2  10  11    29784.04    31468.25   2198.26 o 
  -1  10  11      663.24      813.48    104.17 o 
   0  10  11    21541.28    22865.56   2001.04 o 
   1  10  11     3694.99     3954.96    373.48 o 
   2  10  11    12146.45    12654.18    848.62 o 
   3  10  11        2.63       59.91     31.21 o 
   4  10  11      508.75      615.93     70.95 o 
   5  10  11      409.65      412.15     62.52 o 
   6  10  11     3502.53     3361.36    259.08 o 
   7  10  11     4705.41     4449.25    291.74 o 
  -6  11  11    23535.88    23075.43   1869.17 o 
  -5  11  11     2444.08     2614.41    186.11 o 
  -4  11  11    10080.82     9747.63    871.49 o 
  -3  11  11       76.70       96.77     65.96 o 
  -2  11  11     4831.35     4865.36    463.84 o 
  -1  11  11     2917.81     2974.30    161.41 o 
   0  11  11     1421.50     1511.65    230.78 o 
   1  11  11     1520.56     1704.22    162.29 o 
   2  11  11     6020.26     6272.55    428.39 o 
   3  11  11      983.99      927.54    107.60 o 
   4  11  11    19145.62    18233.54    994.16 o 
   5  11  11     2141.57     2236.99    139.74 o 
   6  11  11     6024.55     5976.97    402.14 o 
  -6  12  11      584.70      544.11     91.05 o 
  -5  12  11      195.50      202.90     70.87 o 
  -4  12  11     3318.95     3217.10    233.48 o 
  -3  12  11     8071.31     8219.87    594.00 o 
  -2  12  11    14162.65    13921.88   1130.83 o 
  -1  12  11     2439.79     2309.34    197.25 o 
   0  12  11    12205.32    11774.07   1177.44 o 
   1  12  11     4445.54     5122.75    747.35 o 
   2  12  11     3505.07     3539.92    206.69 o 
   3  12  11      245.25      322.56     51.97 o 
   4  12  11      344.82      300.45     54.51 o 
   5  12  11        4.41      187.07     60.80 o 
   6  12  11     2045.75     1938.95    165.19 o 
  -6  13  11     5211.85     5189.88    524.77 o 
  -5  13  11    10107.79    10416.99    899.16 o 
  -4  13  11     6862.77     7328.59    529.83 o 
  -3  13  11     5589.28     5431.41    401.87 o 
  -2  13  11      480.10      520.30    123.32 o 
  -1  13  11      166.65      179.47     24.91 o 
   0  13  11      314.53      220.99     50.21 o 
   1  13  11      105.87      104.17     30.20 o 
   2  13  11     7143.95     6679.40    481.85 o 
   3  13  11     4367.14     4019.05    258.36 o 
   4  13  11     3824.17     3476.16    238.37 o 
   5  13  11     2420.46     2271.76    185.57 o 
   6  13  11     4959.68     4601.29    361.50 o 
  -5  14  11     2978.36     2751.10    362.63 o 
  -4  14  11     2882.22     2569.51    188.15 o 
  -3  14  11     4249.79     4354.81    466.29 o 
  -2  14  11     3487.94     3370.85    478.40 o 
  -1  14  11    19243.24    18770.88   1410.27 o 
   0  14  11     4306.49     4673.30    804.62 o 
   1  14  11     3580.87     3596.59    532.28 o 
   2  14  11      922.28      948.58    113.18 o 
   3  14  11     4887.86     4387.01    374.71 o 
   4  14  11      353.68      376.66    116.84 o 
   5  14  11      816.43      887.68    112.84 o 
  -4  15  11     1194.40     1188.54    211.64 o 
  -3  15  11      649.14      568.54    198.78 o 
  -2  15  11      266.35      268.02     59.17 o 
  -1  15  11      256.22      323.85     50.35 o 
   0  15  11     2539.38     3066.14    598.63 o 
   1  15  11     9390.12     9002.13   1205.60 o 
   2  15  11       20.15       28.11     42.41 o 
   3  15  11    12638.45    10183.25    884.91 o 
   4  15  11     2681.56     2225.91    229.96 o 
  -4  16  11      855.36      785.43    274.18 o 
  -3  16  11    16101.03    12475.40   2144.11 o 
  -2  16  11     3450.57     4212.26    748.47 o 
  -1  16  11    15006.56    15449.16   2296.22 o 
   0  16  11     2663.27     3258.49    452.07 o 
   1  16  11    13792.39    16662.97   2845.68 o 
   2  16  11      300.77      330.05    237.04 o 
   3  16  11     2291.15     1879.25    266.89 o 
   4  16  11      256.24      394.50    196.86 o 
  -3  17  11      349.37      177.46    135.42 o 
  -2  17  11       36.18      150.09    105.06 o 
  -1  17  11      552.92      472.86    163.83 o 
   0  17  11     4632.90     5007.92    801.09 o 
   1  17  11     2642.84     2915.66    628.59 o 
   2  17  11     8943.93     8121.32    902.69 o 
   3  17  11     5595.52     4019.25   1058.23 o 
  -1  18  11      721.07      681.54    168.31 o 
   0  18  11     8910.04    10435.24   1428.65 o 
   1  18  11       80.28       73.02     68.43 o 
  -8   0  12      191.47      222.79    145.35 o 
  -6   0  12     7974.62     7917.88    815.46 o 
  -4   0  12     9311.20     9252.02    717.25 o 
  -2   0  12    52512.55    38372.15   8409.78 o 
   0   0  12    14179.26    14113.58    567.95 o 
   2   0  12    16924.91    15872.00   1141.31 o 
   4   0  12     2128.50     2336.44    179.17 o 
   6   0  12     3442.18     3588.60    369.85 o 
   8   0  12    18361.45    18078.73   1859.77 o 
  -8   1  12    10942.98    11066.64    898.48 o 
  -7   1  12     2720.84     2853.57    235.81 o 
  -6   1  12    13591.17    13058.90    829.38 o 
  -5   1  12     6972.16     6871.04    364.35 o 
  -4   1  12     6595.36     6257.32    310.60 o 
  -3   1  12      136.88      355.56     63.07 o 
  -2   1  12     2742.94     3294.42    129.11 o 
  -1   1  12     2856.86     2565.29    134.92 o 
   0   1  12     9708.83    10452.66    506.44 o 
   1   1  12     3253.87     2799.34    148.98 o 
   2   1  12    24265.32    23695.94    970.29 o 
   3   1  12      380.75      446.41     43.53 o 
   4   1  12    18067.22    18196.39    777.73 o 
   5   1  12      437.54      466.81     51.26 o 
   6   1  12     5822.22     5754.67    292.48 o 
   7   1  12     1211.92     1331.06    110.87 o 
   8   1  12      804.76      805.12    110.76 o 
  -8   2  12      658.38      764.15     99.88 o 
  -7   2  12     1130.34     1298.69    141.07 o 
  -6   2  12     5138.82     4935.44    304.99 o 
  -5   2  12     4676.36     4818.51    218.30 o 
  -4   2  12    31380.16    29582.88   1707.60 o 
  -3   2  12     8972.47     8961.27    342.90 o 
  -2   2  12     6311.20     6273.32    259.95 o 
  -1   2  12    17473.37    17272.87    694.65 o 
   0   2  12    41440.86    42592.42   2510.38 o 
   1   2  12     4386.99     4032.73    162.45 o 
   2   2  12      839.42      931.57     82.91 o 
   3   2  12        1.81       65.86     18.73 o 
   4   2  12       87.37      201.42     35.02 o 
   5   2  12     3817.61     3675.18    193.02 o 
   6   2  12     7778.54     7936.27    353.16 o 
   7   2  12     5928.53     6316.68    330.37 o 
   8   2  12     6118.07     6335.97    417.29 o 
  -8   3  12      207.47      206.08     73.15 o 
  -7   3  12    14372.32    14597.63    848.46 o 
  -6   3  12        9.64       21.69     34.67 o 
  -5   3  12      934.65     1076.18    108.99 o 
  -4   3  12      502.95      501.05     51.27 o 
  -3   3  12     1162.44     1159.97     75.74 o 
  -2   3  12     1716.11     1634.51     71.62 o 
  -1   3  12    14137.28    13827.09    525.95 o 
   0   3  12     8810.01     7922.33    664.55 o 
   1   3  12    24350.20    24194.72    932.95 o 
   2   3  12    12525.61    11136.63    595.89 o 
   3   3  12    57963.26    56981.85   3315.69 o 
   4   3  12    11834.93    11536.11    485.50 o 
   5   3  12    20394.46    20567.46    958.01 o 
   6   3  12     9127.37     8800.38    591.10 o 
   7   3  12    11821.57    11501.53    866.78 o 
   8   3  12     1944.39     1933.44    158.96 o 
  -8   4  12       18.20       37.57     54.19 o 
  -7   4  12     5667.14     5534.95    419.95 o 
  -6   4  12        9.15       58.49     38.94 o 
  -5   4  12    26550.50    25741.86   1488.26 o 
  -4   4  12      131.32      115.75     31.69 o 
  -3   4  12    59255.79    56092.77   3893.86 o 
  -2   4  12      439.28      510.82     28.91 o 
  -1   4  12    40602.14    39192.61   3050.43 o 
   0   4  12      339.47      569.52     98.60 o 
   1   4  12    18349.73    16745.75   1112.67 o 
   2   4  12     1755.59     1575.48    114.63 o 
   3   4  12      549.32      557.07     49.41 o 
   4   4  12     2658.45     2770.72    124.79 o 
   5   4  12     4124.63     3885.95    229.21 o 
   6   4  12     3696.72     3566.76    183.87 o 
   7   4  12     9974.00     9610.08    590.93 o 
   8   4  12       69.55       84.18     47.50 o 
  -8   5  12      509.26      404.03     94.57 o 
  -7   5  12     6913.08     6617.76    577.86 o 
  -6   5  12     1362.32     1244.59    114.99 o 
  -5   5  12     8605.33     8549.01    464.63 o 
  -4   5  12      722.59      761.74     54.58 o 
  -3   5  12     1141.03     1087.72    142.68 o 
  -2   5  12     6092.81     5691.69    190.45 o 
  -1   5  12     6266.53     6194.56    241.44 o 
   0   5  12    10184.41    10398.00   1029.24 o 
   1   5  12    45637.35    50218.47   3810.93 o 
   2   5  12    27826.89    26274.35   1065.29 o 
   3   5  12    18553.46    18575.78    935.89 o 
   4   5  12    10750.45    10543.80    553.64 o 
   5   5  12    34495.11    34194.91   2042.07 o 
   6   5  12    11344.32    11020.24    626.06 o 
   7   5  12     4988.31     4846.47    403.59 o 
   8   5  12     3221.24     3427.58    310.00 o 
  -7   6  12       54.35       72.66     47.84 o 
  -6   6  12    10646.87    10705.02    710.21 o 
  -5   6  12     3014.61     3128.57    219.31 o 
  -4   6  12    11522.26    11499.84    467.04 o 
  -3   6  12     5131.36     4705.74    297.46 o 
  -2   6  12    31669.11    28926.88   1678.32 o 
  -1   6  12     3391.67     3544.05    254.80 o 
   0   6  12    10903.80    10849.90    851.57 o 
   1   6  12     3178.32     3769.17    194.96 o 
   2   6  12     6393.80     6217.11    281.93 o 
   3   6  12        1.58       21.95     23.16 o 
   4   6  12     1563.80     1689.70    100.00 o 
   5   6  12      733.90      919.09     84.22 o 
   6   6  12     4162.29     4189.03    275.62 o 
   7   6  12     3501.26     3422.04    260.35 o 
  -7   7  12     4033.65     4257.37    373.15 o 
  -6   7  12    20557.97    20676.66   1431.72 o 
  -5   7  12      412.65      436.37     41.00 o 
  -4   7  12     7157.70     6486.02    270.47 o 
  -3   7  12     4464.61     4277.86    303.96 o 
  -2   7  12      122.70      104.92     18.18 o 
  -1   7  12        3.81      150.72     64.21 o 
   0   7  12     4109.60     4285.38    309.66 o 
   1   7  12     2049.79     3810.41   1746.95 o 
   2   7  12    25603.60    25355.96   1004.37 o 
   3   7  12      160.85      111.01     27.72 o 
   4   7  12    10862.39     9984.85    698.58 o 
   5   7  12     2421.58     2424.73    165.00 o 
   6   7  12     6628.22     6646.81    419.31 o 
   7   7  12      385.67      449.59     86.30 o 
  -7   8  12        8.10       85.24     47.04 o 
  -6   8  12      842.57      917.71     93.72 o 
  -5   8  12     2413.32     1995.58    215.43 o 
  -4   8  12    19915.16    18467.81   1088.54 o 
  -3   8  12      443.22      493.94     99.85 o 
  -2   8  12    10786.76    11513.07    617.84 o 
  -1   8  12      904.31     1587.57    216.84 o 
   0   8  12    23707.27    25449.83   1706.58 o 
   1   8  12       91.70      267.99     69.11 o 
   2   8  12     1300.92     1425.95     77.07 o 
   3   8  12      549.40      632.33     47.29 o 
   4   8  12      266.21      251.52     35.56 o 
   5   8  12       19.91      145.99     44.57 o 
   6   8  12     9228.51     8918.00    542.10 o 
   7   8  12     1187.86     1154.05    105.10 o 
  -7   9  12    10503.44    10690.30    794.38 o 
  -6   9  12     5689.40     5653.17    347.40 o 
  -5   9  12     8318.51     8119.38    567.62 o 
  -4   9  12     1786.19     1745.84    132.12 o 
  -3   9  12     4182.49     4140.99    319.14 o 
  -2   9  12       41.97      113.82     26.94 o 
  -1   9  12       33.15       21.51     50.53 o 
   0   9  12     1896.75     2141.88    270.79 o 
   1   9  12       76.20      108.07     58.90 o 
   2   9  12    12068.09    14094.95   1138.17 o 
   3   9  12     2354.68     2321.62    108.90 o 
   4   9  12     6762.81     6297.42    352.14 o 
   5   9  12      234.36      294.17     47.99 o 
   6   9  12     2514.12     2272.96    158.51 o 
   7   9  12      430.21      464.60     90.83 o 
  -7  10  12      466.06      416.41     98.80 o 
  -6  10  12     3017.18     3158.49    313.63 o 
  -5  10  12     5911.85     6291.09    371.88 o 
  -4  10  12     3797.34     3796.16    254.54 o 
  -3  10  12    18092.59    18551.67   1131.52 o 
  -2  10  12    10884.28    10732.26    576.64 o 
  -1  10  12    10642.59    11545.54   1122.93 o 
   0  10  12      799.50     2294.89    740.92 o 
   1  10  12     8703.61     9271.88   1437.64 o 
   2  10  12     1173.65     1481.37    123.60 o 
   3  10  12       83.36      143.02     42.44 o 
   4  10  12     1443.89     1458.70    105.49 o 
   5  10  12     2408.58     2320.59    173.50 o 
   6  10  12      334.70      202.90     54.78 o 
   7  10  12     6007.84     5581.65    375.51 o 
  -6  11  12       10.12      -63.02     63.02 o 
  -5  11  12     4912.20     5160.14    383.14 o 
  -4  11  12      787.69      751.44     96.83 o 
  -3  11  12      925.31      923.36     83.18 o 
  -2  11  12      116.77      125.36     89.96 o 
  -1  11  12     3454.41     3487.80    350.78 o 
   0  11  12     2329.81     2258.50    368.71 o 
   1  11  12    23973.40    26141.01   4756.53 o 
   2  11  12     1598.96     1897.13    196.43 o 
   3  11  12    21848.94    20674.72   1497.76 o 
   4  11  12     1680.25     1722.15    104.74 o 
   5  11  12    19734.62    18538.76   1112.39 o 
   6  11  12     3441.40     3569.47    267.43 o 
  -6  12  12     1093.48     1076.40    158.09 o 
  -5  12  12    13620.73    12613.49    916.40 o 
  -4  12  12      494.76      501.05     77.79 o 
  -3  12  12    17468.59    17778.31   1092.69 o 
  -2  12  12     3173.16     2988.71    310.02 o 
  -1  12  12    24085.21    18506.08   2234.91 o 
   0  12  12      855.93      854.01    222.11 o 
   1  12  12     7798.64     8042.87   1557.91 o 
   2  12  12      699.16     1010.17    117.16 o 
   3  12  12      400.62      333.36     62.75 o 
   4  12  12     1056.81      904.10    132.76 o 
   5  12  12     1816.38     1682.32    122.66 o 
   6  12  12      589.84      570.56     76.79 o 
  -5  13  12      551.30      408.87     94.10 o 
  -4  13  12      171.12      168.45     58.05 o 
  -3  13  12      171.85      125.10     77.63 o 
  -2  13  12     2405.17     2336.88    191.41 o 
  -1  13  12     6735.82     6913.19    617.90 o 
   0  13  12    11871.39    12106.73   1748.61 o 
   1  13  12     7568.65     7923.18   1529.40 o 
   2  13  12    19501.82    19371.66   1775.16 o 
   3  13  12    17225.52    15112.12   1175.32 o 
   4  13  12    14924.43    12444.40   1087.59 o 
   5  13  12     5821.89     5192.79    390.42 o 
  -5  14  12      195.51      170.06    122.12 o 
  -4  14  12    17013.17    17429.35   1475.30 o 
  -3  14  12      318.16      316.25    174.88 o 
  -2  14  12    14264.43    13471.16   1789.49 o 
  -1  14  12     1703.31     2199.98    401.75 o 
   0  14  12    13975.02    15500.39   2350.24 o 
   1  14  12      566.41      500.69    178.44 o 
   2  14  12      798.83      830.28    164.42 o 
   3  14  12       26.07      144.28    139.98 o 
   4  14  12       74.46       78.67    113.11 o 
   5  14  12      220.48      229.21     96.42 o 
  -4  15  12     2795.55     2165.87    496.35 o 
  -3  15  12      283.84      370.26    141.69 o 
  -2  15  12       51.07       39.61     74.02 o 
  -1  15  12     1978.98     2149.81    259.09 o 
   0  15  12     6859.63     7725.68   1481.71 o 
   1  15  12     1463.66     1997.54    343.93 o 
   2  15  12     9276.31     9911.34    589.12 o 
   3  15  12     3233.93     2560.97    484.51 o 
   4  15  12    11671.93    11404.77    979.90 o 
  -3  16  12     2627.87     2686.82    445.30 o 
  -2  16  12     8809.44     8160.82   1479.27 o 
  -1  16  12     1690.83     1812.12    294.73 o 
   0  16  12     2717.14     3099.15    450.21 o 
   1  16  12     1805.16     2255.48    442.90 o 
   2  16  12     1461.79     1583.39    290.19 o 
   3  16  12       84.22      172.38     85.19 o 
  -2  17  12       27.90       80.71    100.92 o 
  -1  17  12       92.55       99.55    102.93 o 
   0  17  12      973.56     1224.27    243.08 o 
   1  17  12     5148.14     6599.73   1191.11 o 
   2  17  12     2391.89     2517.64    546.35 o 
  -7   0  13     9119.05     9631.49    771.00 o 
  -5   0  13    38278.48    37033.16   3527.92 o 
  -3   0  13    51165.78    48964.61   3827.92 o 
  -1   0  13    44351.07    42293.66   3365.71 o 
   1   0  13     3286.05     2856.85    213.41 o 
   3   0  13      616.73      656.97     67.30 o 
   5   0  13    13199.31    13369.28    909.47 o 
   7   0  13     6856.43     6867.66    549.01 o 
  -8   1  13     1122.47      939.04    154.65 o 
  -7   1  13     4218.45     3988.72    273.74 o 
  -6   1  13      182.79      163.92     58.51 o 
  -5   1  13     1000.02     1027.57     80.52 o 
  -4   1  13      326.13      406.52     54.00 o 
  -3   1  13     2600.41     2862.35    106.20 o 
  -2   1  13    15175.73    14187.46    756.77 o 
  -1   1  13    20373.96    19882.87    806.97 o 
   0   1  13     5309.03     5908.91    296.38 o 
   1   1  13    46511.96    41749.57   2028.59 o 
   2   1  13    31647.81    30727.81   1550.01 o 
   3   1  13    32729.52    32264.93   1730.34 o 
   4   1  13    11611.28    11582.16    496.18 o 
   5   1  13    16930.30    16758.17    824.24 o 
   6   1  13     7568.02     7147.06    391.47 o 
   7   1  13     2846.86     2791.88    177.13 o 
   8   1  13      398.65      404.65     89.11 o 
  -8   2  13     4468.98     4794.94    436.19 o 
  -7   2  13     3423.53     3236.11    295.95 o 
  -6   2  13     9355.49     9064.00    496.05 o 
  -5   2  13     2237.46     2248.12    150.34 o 
  -4   2  13    23986.16    22435.19   1294.36 o 
  -3   2  13    22832.20    22480.38    834.93 o 
  -2   2  13    23589.88    22230.08    938.48 o 
  -1   2  13     1866.25     2545.60    121.69 o 
   0   2  13     4196.16     4093.18    239.74 o 
   1   2  13     9618.80    10005.06    436.50 o 
   2   2  13     3565.19     3517.54    169.96 o 
   3   2  13     2885.92     2837.23    103.51 o 
   4   2  13     1714.59     1831.76     91.96 o 
   5   2  13     3513.19     3594.40    209.75 o 
   6   2  13     6116.60     6093.15    308.77 o 
   7   2  13     9268.54     9223.05    485.35 o 
   8   2  13     5633.67     5945.83    440.55 o 
  -8   3  13    11696.28    11349.35    760.10 o 
  -7   3  13     4348.65     4274.26    313.88 o 
  -6   3  13     9337.64     9215.92    501.67 o 
  -5   3  13      892.51     1043.40    103.80 o 
  -4   3  13        3.57       52.54     26.93 o 
  -3   3  13      747.24      886.39     55.95 o 
  -2   3  13     3502.74     3586.46    136.82 o 
  -1   3  13      447.67      456.32     38.57 o 
   0   3  13    30957.31    27841.86   2134.48 o 
   1   3  13      317.87      256.73     30.99 o 
   2   3  13    14769.27    13351.07    568.65 o 
   3   3  13     1042.38     1036.25    107.68 o 
   4   3  13    22576.28    21662.76   1094.67 o 
   5   3  13        1.14       50.06     33.61 o 
   6   3  13      168.64      200.49     42.67 o 
   7   3  13     1302.09     1405.41    130.42 o 
   8   3  13        7.27        0.87     46.73 o 
  -8   4  13      558.43      513.53     91.64 o 
  -7   4  13      964.27      933.67     99.29 o 
  -6   4  13     9346.10     9239.75    473.78 o 
  -5   4  13     1035.75     1139.05    123.17 o 
  -4   4  13    13786.39    13338.50    588.82 o 
  -3   4  13     7680.78     7246.56    348.86 o 
  -2   4  13    18698.26    18528.97    676.82 o 
  -1   4  13      171.53      262.21     28.25 o 
   0   4  13     8591.87     9888.43   1016.16 o 
   1   4  13     3296.33     3692.25    213.57 o 
   2   4  13      138.04      239.89     23.72 o 
   3   4  13     1415.38     1474.65    110.16 o 
   4   4  13     5654.43     5767.00    289.56 o 
   5   4  13      176.57      279.31     49.56 o 
   6   4  13    19820.66    18851.44    935.81 o 
   7   4  13      309.77      338.65     58.59 o 
   8   4  13    12741.21    12635.84    714.65 o 
  -7   5  13     6042.52     6301.93    496.73 o 
  -6   5  13     2694.69     2644.36    200.59 o 
  -5   5  13     1951.47     2065.72    163.95 o 
  -4   5  13     1399.49     1502.54     70.81 o 
  -3   5  13     1514.08     1549.13     78.31 o 
  -2   5  13     2017.61     1848.73     72.27 o 
  -1   5  13       23.25       34.90     19.91 o 
   0   5  13    13532.35    16226.67   1634.06 o 
   1   5  13       69.97       86.51     43.68 o 
   2   5  13    22575.09    21881.92    937.65 o 
   3   5  13      208.26      167.20     27.55 o 
   4   5  13     6613.12     5807.64    379.81 o 
   5   5  13       24.62      115.35     38.59 o 
   6   5  13     5673.96     5319.29    325.00 o 
   7   5  13     1124.83      945.30    151.01 o 
  -7   6  13     1402.44     1490.87    128.65 o 
  -6   6  13     4958.54     4802.30    386.80 o 
  -5   6  13    15241.00    14783.95    699.13 o 
  -4   6  13     5652.53     5363.38    251.73 o 
  -3   6  13     7792.56     7483.29    306.70 o 
  -2   6  13    11824.74    11052.69    624.81 o 
  -1   6  13    14760.41    15072.80   1036.25 o 
   0   6  13      137.11      365.24     64.01 o 
   1   6  13       22.71       67.23     39.89 o 
   2   6  13       27.43      150.73     19.09 o 
   3   6  13      133.67      147.57     24.43 o 
   4   6  13     2748.44     2661.27    139.10 o 
   5   6  13    15355.48    14322.37    922.00 o 
   6   6  13     4174.10     4285.47    321.12 o 
   7   6  13     6647.65     6243.52    443.92 o 
  -7   7  13     7306.67     7268.85    576.10 o 
  -6   7  13       50.78       12.76     57.38 o 
  -5   7  13      278.20      355.76     39.43 o 
  -4   7  13     1292.32     1452.16     73.39 o 
  -3   7  13     1518.20     1527.30     80.68 o 
  -2   7  13      763.05      820.26     38.24 o 
  -1   7  13    18291.63    18417.06   1324.93 o 
   0   7  13     9615.76    10588.18   1210.07 o 
   1   7  13    33245.88    39123.21   3675.55 o 
   2   7  13     4037.05     3902.92    147.90 o 
   3   7  13    33940.66    32763.25   1587.19 o 
   4   7  13    10004.00    10052.77    548.50 o 
   5   7  13    20993.60    19524.45   1002.98 o 
   6   7  13      728.30      927.18     91.71 o 
   7   7  13     2294.97     2438.84    203.20 o 
  -7   8  13     9843.11     9437.21    672.33 o 
  -6   8  13      461.46      481.53     71.29 o 
  -5   8  13    16425.44    14462.35    858.67 o 
  -4   8  13      356.83      484.12     50.49 o 
  -3   8  13    28572.21    29223.31   1677.02 o 
  -2   8  13      299.14      381.73     54.79 o 
  -1   8  13     8372.61     8472.69    560.15 o 
   0   8  13       23.11       47.96     36.06 o 
   1   8  13     3890.57     4649.15    521.68 o 
   2   8  13      937.42      938.98     72.55 o 
   3   8  13     2882.04     2996.45    151.34 o 
   4   8  13     1617.29     1573.16     95.86 o 
   5   8  13     5443.42     5363.05    410.88 o 
   6   8  13      493.32      522.82     67.37 o 
   7   8  13    15380.62    14327.31    864.64 o 
  -7   9  13     3162.28     3255.65    296.62 o 
  -6   9  13      370.58      414.83     72.69 o 
  -5   9  13     1773.28     1802.48    171.19 o 
  -4   9  13      229.86      308.28     82.04 o 
  -3   9  13     1691.13     1738.73     96.06 o 
  -2   9  13     3504.72     3516.51    221.72 o 
  -1   9  13     8366.64     8681.45    656.70 o 
   0   9  13    30136.22    30223.27   3365.58 o 
   1   9  13    14574.35    17221.43   1961.41 o 
   2   9  13    12481.32    13481.23    486.18 o 
   3   9  13    15451.19    15437.37    639.64 o 
   4   9  13    24765.87    23075.11   1331.41 o 
   5   9  13     3965.22     3797.88    240.86 o 
   6   9  13     1756.40     1763.01    128.91 o 
   7   9  13      812.29      908.18    127.30 o 
  -6  10  13    12110.02    11783.67    832.21 o 
  -5  10  13     3325.25     3101.76    205.74 o 
  -4  10  13    16652.57    16283.70   1068.71 o 
  -3  10  13     3318.55     3412.57    167.36 o 
  -2  10  13    21829.10    20737.26   1465.31 o 
  -1  10  13    13452.86    13312.96    961.41 o 
   0  10  13    10795.42    10601.54   1527.81 o 
   1  10  13      830.83     1013.67    109.21 o 
   2  10  13       33.51       90.03     24.31 o 
   3  10  13     1410.19     1583.14     92.96 o 
   4  10  13     1975.25     2019.59    135.45 o 
   5  10  13      840.27      974.07     90.83 o 
   6  10  13     7561.75     7658.05    513.48 o 
  -6  11  13     1979.15     2119.27    226.70 o 
  -5  11  13     2397.96     2313.19    139.14 o 
  -4  11  13      986.91     1033.10    100.17 o 
  -3  11  13     1054.20     1036.59    139.03 o 
  -2  11  13    10861.19     9754.16    712.21 o 
  -1  11  13     1350.50     1425.16    191.47 o 
   0  11  13     7963.31     7440.11   1137.00 o 
   1  11  13     2258.32     2482.85    385.96 o 
   2  11  13    19831.01    18966.60   2266.08 o 
   3  11  13      402.40      333.54     45.24 o 
   4  11  13     6756.00     6571.94    408.42 o 
   5  11  13     3182.04     2954.34    148.33 o 
   6  11  13     1776.56     1556.89    155.20 o 
  -6  12  13     5354.51     5342.42    386.53 o 
  -5  12  13     1886.98     1729.51    138.51 o 
  -4  12  13    10012.71     9632.40    691.38 o 
  -3  12  13     3230.83     2850.68    275.75 o 
  -2  12  13    10502.93     9182.50    737.18 o 
  -1  12  13     4459.33     4595.30    445.72 o 
   0  12  13     4532.72     6186.96    912.34 o 
   1  12  13       51.18       56.97     52.72 o 
   2  12  13       50.26      143.60     74.95 o 
   3  12  13      855.35      766.76     56.51 o 
   4  12  13     3059.79     2647.63    210.81 o 
   5  12  13     3883.24     3559.59    210.76 o 
   6  12  13     8179.75     7613.37    500.14 o 
  -5  13  13     1454.95     1341.20    165.55 o 
  -4  13  13      136.28      181.27     77.46 o 
  -3  13  13       53.22       81.07    110.46 o 
  -2  13  13      117.28      213.45    100.68 o 
  -1  13  13     2365.46     2832.75    476.39 o 
   0  13  13     3468.48     4329.03    633.92 o 
   1  13  13     2090.67     2422.47    449.23 o 
   2  13  13     2507.98     3002.80    315.86 o 
   3  13  13     3692.81     2939.87    318.83 o 
   4  13  13     7484.10     5817.64    753.79 o 
   5  13  13      372.54      329.30    126.16 o 
  -4  14  13     1648.99     1501.56    304.73 o 
  -3  14  13    11890.20    12526.19   1397.91 o 
  -2  14  13      869.84     1231.07    244.72 o 
  -1  14  13     3463.08     4021.07    711.76 o 
   0  14  13      204.12      252.62    100.74 o 
   1  14  13      262.01      259.53     84.55 o 
   2  14  13       31.31      127.98     52.62 o 
   3  14  13     2373.92     1902.34    166.78 o 
   4  14  13      719.00      734.73    264.50 o 
   5  14  13     4943.04     4334.50    537.11 o 
  -4  15  13      106.92      120.55    128.62 o 
  -3  15  13     1531.09     1434.99    281.81 o 
  -2  15  13     1589.20     1552.93    371.42 o 
  -1  15  13     8670.54     8623.10   1046.11 o 
   0  15  13      484.78      459.14    204.27 o 
   1  15  13    22443.34    30664.45   7005.10 o 
   2  15  13      656.55      596.13    113.80 o 
   3  15  13    16161.48    14664.72   1123.23 o 
   4  15  13      430.32      280.23    168.57 o 
  -3  16  13     6947.59     6095.96   1350.78 o 
  -2  16  13     1799.34     1972.07    368.87 o 
  -1  16  13     6119.60     6838.39    998.94 o 
   0  16  13       88.34      144.44     88.44 o 
   1  16  13      222.46      389.82    183.85 o 
   2  16  13      157.42      244.64    139.67 o 
   3  16  13      127.24       53.10     53.62 o 
  -2  17  13     7451.54     8263.91   1048.12 o 
  -1  17  13     4184.19     4879.93    703.45 o 
   0  17  13     6287.00     7384.20   1125.64 o 
   1  17  13     4486.67     6229.40    944.88 o 
   2  17  13    17079.56    18229.37   2812.97 o 
  -8   0  14     5307.84     5277.74    596.52 o 
  -6   0  14    13270.58    13158.62   1282.42 o 
  -4   0  14    30499.92    28236.30   2294.28 o 
  -2   0  14     5809.43     5362.37    569.75 o 
   0   0  14     9483.68    10857.25    754.63 o 
   2   0  14    13536.02    12817.63   1084.16 o 
   4   0  14     7799.68     7766.34    432.56 o 
   6   0  14    22575.65    21535.62   1657.26 o 
   8   0  14     6872.61     7016.01    612.27 o 
  -8   1  14     4758.55     4903.22    443.41 o 
  -7   1  14     3294.51     3428.41    240.20 o 
  -6   1  14     2676.52     2703.19    198.52 o 
  -5   1  14      369.91      489.89     55.66 o 
  -4   1  14      543.97      627.70     63.84 o 
  -3   1  14      141.36      167.09     35.81 o 
  -2   1  14    10823.87     9599.29    506.16 o 
  -1   1  14      293.11      396.15     29.02 o 
   0   1  14    12728.84    13112.51    439.13 o 
   1   1  14     2436.79     1970.65     84.97 o 
   2   1  14    23230.70    22023.97   1212.02 o 
   3   1  14      338.90      423.20     49.29 o 
   4   1  14     6342.13     6128.73    293.51 o 
   5   1  14     2141.80     2278.99    155.18 o 
   6   1  14        6.84       45.63     37.38 o 
   7   1  14       26.12       92.34     45.47 o 
   8   1  14     1772.38     2016.80    212.47 o 
  -8   2  14      824.75      826.77    173.23 o 
  -7   2  14     3682.40     3685.69    313.89 o 
  -6   2  14    13390.77    12739.13    724.47 o 
  -5   2  14    13160.01    12833.53    737.46 o 
  -4   2  14     4195.22     4140.35    261.30 o 
  -3   2  14    11103.74    10321.45    493.66 o 
  -2   2  14     7151.32     6298.20    242.70 o 
  -1   2  14     7655.15     7926.85    447.48 o 
   0   2  14     1283.91     1557.65    119.62 o 
   1   2  14     1782.44     1773.16     90.90 o 
   2   2  14      448.56      543.82     37.47 o 
   3   2  14     4725.72     4578.94    216.98 o 
   4   2  14     5328.95     5183.88    293.51 o 
   5   2  14     9159.04     9066.56    468.84 o 
   6   2  14     3818.17     3681.22    203.87 o 
   7   2  14    10783.70    10649.81    631.46 o 
  -7   3  14     1995.14     2024.73    170.81 o 
  -6   3  14      267.49      210.98     53.60 o 
  -5   3  14      376.07      381.05     74.66 o 
  -4   3  14     1224.71     1469.55    199.54 o 
  -3   3  14    20852.50    20061.12    962.95 o 
  -2   3  14    10560.08     9612.53    405.61 o 
  -1   3  14    18582.59    18791.29    976.16 o 
   0   3  14    18636.99    17623.13   1371.71 o 
   1   3  14    62097.03    63225.76   4567.33 o 
   2   3  14    17166.49    15853.03    663.19 o 
   3   3  14    13174.82    12891.41    559.88 o 
   4   3  14     6668.70     6358.85    384.87 o 
   5   3  14    10345.97    10378.52    523.23 o 
   6   3  14     4184.13     4353.06    266.36 o 
   7   3  14      115.91       44.15     38.24 o 
  -7   4  14    13241.60    12959.94    752.45 o 
  -6   4  14     1471.68     1385.36    123.33 o 
  -5   4  14    15376.95    14811.92    950.95 o 
  -4   4  14      761.78      675.76     48.61 o 
  -3   4  14    17409.11    16594.31    699.45 o 
  -2   4  14       79.89      146.61     25.49 o 
  -1   4  14     7179.68     6302.20    444.54 o 
   0   4  14      748.85      765.94    104.67 o 
   1   4  14       16.57       29.50      8.52 o 
   2   4  14        2.50       76.53     18.44 o 
   3   4  14     5160.04     4903.33    312.67 o 
   4   4  14      639.36      645.19     62.77 o 
   5   4  14    19418.34    18960.86   1152.04 o 
   6   4  14       80.44       -7.39     29.34 o 
   7   4  14    13974.24    13503.16    765.23 o 
  -7   5  14     3209.42     3207.85    322.50 o 
  -6   5  14       40.54      102.59     54.76 o 
  -5   5  14     1319.44     1257.94     78.48 o 
  -4   5  14     3025.28     2926.83    138.92 o 
  -3   5  14      973.62     1134.19     63.43 o 
  -2   5  14    10227.69     9720.03    499.73 o 
  -1   5  14    23258.77    21874.60   2108.82 o 
   0   5  14    27665.78    32323.48   2958.74 o 
   1   5  14    15389.37    18125.80   1582.79 o 
   2   5  14    31263.18    30286.44   1319.18 o 
   3   5  14    27853.39    26190.80   1410.53 o 
   4   5  14    10485.70     9859.31    557.11 o 
   5   5  14     1750.73     1745.20    143.48 o 
   6   5  14     2195.98     2413.65    162.18 o 
   7   5  14      729.36      651.81     93.96 o 
  -7   6  14     3687.60     3796.39    271.29 o 
  -6   6  14     9739.35     9966.96    668.18 o 
  -5   6  14     6939.43     6965.03    384.84 o 
  -4   6  14    26138.87    24217.24   1265.54 o 
  -3   6  14    10139.77     9776.66    472.56 o 
  -2   6  14     5243.30     4426.19    312.09 o 
  -1   6  14     4734.11     4771.04    482.87 o 
   0   6  14     7789.94     7934.49    675.80 o 
   1   6  14      574.63      659.46     80.26 o 
   2   6  14     4086.40     4260.08    170.80 o 
   3   6  14     1966.46     1958.25    130.58 o 
   4   6  14     2908.80     2993.19    229.23 o 
   5   6  14     5233.00     4931.33    292.33 o 
   6   6  14    12399.38    12688.55    728.41 o 
   7   6  14     2760.82     2643.11    223.99 o 
  -7   7  14      561.33      625.46    109.45 o 
  -6   7  14      873.72      894.50     81.92 o 
  -5   7  14     1853.95     1876.18    110.14 o 
  -4   7  14      385.57      403.24     70.40 o 
  -3   7  14        0.05       98.85     16.86 o 
  -2   7  14     6751.05     7493.95    321.06 o 
  -1   7  14     2162.37     2316.49    209.76 o 
   0   7  14    18216.94    18649.25   1962.89 o 
   1   7  14       51.05       97.29     46.05 o 
   2   7  14    11423.12    11548.58    437.07 o 
   3   7  14     1376.42     1484.90    118.43 o 
   4   7  14     4865.16     4955.78    291.88 o 
   5   7  14        1.86       85.38     41.61 o 
   6   7  14      484.19      505.15     73.36 o 
   7   7  14     1887.61     1710.34    323.19 o 
  -7   8  14      774.74      774.57    104.40 o 
  -6   8  14    11076.70    10675.56    818.81 o 
  -5   8  14     3460.30     3491.41    248.87 o 
  -4   8  14    16198.94    15774.33    959.88 o 
  -3   8  14     2420.40     2568.36    113.58 o 
  -2   8  14    16371.41    17218.73   1511.39 o 
  -1   8  14     3231.92     2955.65    299.39 o 
   0   8  14       11.39       46.68     41.11 o 
   1   8  14      998.60     1291.42    156.46 o 
   2   8  14       87.11      138.20     49.68 o 
   3   8  14     1223.65     1252.58     68.99 o 
   4   8  14    16035.65    15319.91    808.28 o 
   5   8  14     1217.11     1299.98    100.70 o 
   6   8  14     6668.58     6341.09    509.15 o 
   7   8  14     1209.26     1345.47    118.75 o 
  -6   9  14     1690.00     1716.40    126.36 o 
  -5   9  14      218.57      242.58     48.47 o 
  -4   9  14      196.27      293.72     54.79 o 
  -3   9  14     2882.43     2862.68    144.24 o 
  -2   9  14     6474.11     6918.53    543.55 o 
  -1   9  14      448.19      542.38    106.46 o 
   0   9  14     9242.59     9733.64   1127.08 o 
   1   9  14     8080.71     9465.73   1145.60 o 
   2   9  14     9533.33    11234.87    764.60 o 
   3   9  14      202.47      252.87     24.01 o 
   4   9  14     2564.19     2289.88    204.20 o 
   5   9  14      864.69      973.86     65.56 o 
   6   9  14       37.89       24.75     33.36 o 
  -6  10  14     1316.37     1298.23    130.27 o 
  -5  10  14     7618.99     7501.81    503.19 o 
  -4  10  14     6693.08     6940.12    375.55 o 
  -3  10  14     8168.68     8437.64    593.92 o 
  -2  10  14      180.56      231.95     92.80 o 
  -1  10  14      448.12      520.92    113.94 o 
   0  10  14     3412.10     5156.85    665.64 o 
   1  10  14        1.57       57.57     42.00 o 
   2  10  14      789.95      919.80    104.72 o 
   3  10  14     7550.84     7633.26    339.90 o 
   4  10  14      205.41      249.50     42.68 o 
   5  10  14    11291.40    12895.43   1390.04 o 
   6  10  14     3116.39     2931.08    199.99 o 
  -6  11  14       25.34       17.85     37.30 o 
  -5  11  14      393.31      456.38     79.74 o 
  -4  11  14     3227.60     3123.16    191.77 o 
  -3  11  14     4904.88     4795.10    323.85 o 
  -2  11  14       32.69      156.77     96.86 o 
  -1  11  14    29091.50    31391.30   2869.96 o 
   0  11  14     2625.98     3304.41    552.71 o 
   1  11  14    20983.53    24446.09   3026.19 o 
   2  11  14     1915.31     2308.71    211.56 o 
   3  11  14    20437.41    20283.08   1085.82 o 
   4  11  14      656.42      626.12     89.49 o 
   5  11  14     2011.46     2042.47    138.16 o 
   6  11  14     1725.11     1576.80    124.04 o 
  -5  12  14    13450.63    12261.96   1261.74 o 
  -4  12  14     2380.58     2376.81    252.77 o 
  -3  12  14     9020.05    10053.92   1008.30 o 
  -2  12  14       19.87      -19.02     58.65 o 
  -1  12  14     3076.26     3717.09    412.90 o 
   0  12  14       14.96       58.57     74.82 o 
   1  12  14       91.32      156.89    102.27 o 
   2  12  14     1954.84     2263.64    379.84 o 
   3  12  14     4690.99     4901.52    301.70 o 
   4  12  14      211.53      206.32     60.14 o 
   5  12  14     7361.92     6868.28    718.87 o 
  -5  13  14        3.35     -207.74    321.93 o 
  -4  13  14     5043.02     5508.53    661.19 o 
  -3  13  14     3231.13     3662.99    621.91 o 
  -2  13  14    10508.92    10902.21   1015.39 o 
  -1  13  14     5351.39     5829.25    694.10 o 
   0  13  14    20728.00    22010.08   2003.58 o 
   1  13  14    14641.79    16499.95   3044.58 o 
   2  13  14    18333.66    22057.59   3339.51 o 
   3  13  14     3240.73     3635.90    309.71 o 
   4  13  14     8083.73     7959.66    762.09 o 
   5  13  14     5531.13     5063.40    632.87 o 
  -4  14  14     8078.79     7550.03    965.20 o 
  -3  14  14      711.13      581.50    209.63 o 
  -2  14  14     8015.91     7859.53    943.45 o 
  -1  14  14      492.61      390.83    123.29 o 
   0  14  14      273.56      292.09    139.39 o 
   1  14  14       14.00      118.99    188.34 o 
   2  14  14     1692.20     2033.84    441.24 o 
   3  14  14     1017.45     1098.71    192.99 o 
   4  14  14    10590.21    10087.42   1052.39 o 
  -3  15  14     3659.97     3294.84    551.14 o 
  -2  15  14     2684.30     3395.50    515.70 o 
  -1  15  14      281.58      255.72    111.55 o 
   0  15  14     7592.57     8950.78    919.93 o 
   1  15  14     4288.49     5641.67   1503.92 o 
   2  15  14     7561.12    10627.52   1520.86 o 
   3  15  14      728.01      535.58    121.17 o 
  -2  16  14     2551.31     2561.45    394.46 o 
  -1  16  14     2209.51     2172.85    347.97 o 
   0  16  14      845.03     1026.51    212.71 o 
   1  16  14        5.67      163.94    147.91 o 
   2  16  14     1787.14     2572.18    680.13 o 
  -1  17  14     1688.94     1511.01    300.18 o 
   0  17  14     3685.30     4529.36    776.38 o 
   1  17  14     4611.15     5608.24    778.31 o 
  -7   0  15    13236.02    12388.28   1378.41 o 
  -5   0  15     8576.43     8280.95    846.28 o 
  -3   0  15    10498.13     8125.89   1166.15 o 
  -1   0  15      115.82       83.58     33.20 o 
   1   0  15       45.09       45.49     37.48 o 
   3   0  15    19345.66    18288.94   1298.03 o 
   5   0  15    16669.45    16070.03   1638.92 o 
   7   0  15    21773.97    21315.75   2328.89 o 
  -7   1  15       83.46      101.41     56.03 o 
  -6   1  15     1032.86     1084.59    109.87 o 
  -5   1  15     3767.24     3727.23    240.08 o 
  -4   1  15     8557.87     8624.89    321.41 o 
  -3   1  15    18219.31    17227.04    943.85 o 
  -2   1  15     6862.80     6548.92    339.47 o 
  -1   1  15    39907.95    40795.48   2216.63 o 
   0   1  15    27175.20    29620.04   1165.39 o 
   1   1  15    23322.24    21551.43   1011.44 o 
   2   1  15     3828.16     4091.87    230.22 o 
   3   1  15    14494.86    13553.51    660.66 o 
   4   1  15    11084.47    11031.34    615.56 o 
   5   1  15     1673.03     1713.15    117.64 o 
   6   1  15      253.30      307.25     53.75 o 
   7   1  15     1029.82     1058.51    108.19 o 
  -7   2  15     2697.65     2772.40    232.72 o 
  -6   2  15     5962.49     5790.75    361.59 o 
  -5   2  15    11627.25    11733.94    767.71 o 
  -4   2  15     4216.18     4203.14    203.01 o 
  -3   2  15     2000.61     1974.78     87.96 o 
  -2   2  15     4560.84     4374.96    256.21 o 
  -1   2  15     1208.81     1112.30     60.98 o 
   0   2  15     2067.45     2157.79    108.98 o 
   1   2  15     4115.45     4318.78    237.33 o 
   2   2  15     3139.39     3035.85    118.52 o 
   3   2  15     4618.36     4631.19    240.75 o 
   4   2  15    16506.74    15470.72    712.81 o 
   5   2  15    11184.07    11157.46    496.40 o 
   6   2  15     8623.91     8287.48    448.15 o 
   7   2  15     1209.01     1077.49    113.01 o 
  -7   3  15      938.61      981.78    279.49 o 
  -6   3  15      895.42      877.84     96.84 o 
  -5   3  15     1306.29     1334.54     95.05 o 
  -4   3  15      398.65      461.97     41.99 o 
  -3   3  15     2013.79     1996.35    101.83 o 
  -2   3  15    20849.47    19043.01    963.79 o 
  -1   3  15       75.94      130.57     18.34 o 
   0   3  15    15507.27    13912.12    959.07 o 
   1   3  15       61.77       45.80     21.53 o 
   2   3  15    19670.45    18284.45    683.71 o 
   3   3  15     1912.27     1955.01    142.53 o 
   4   3  15     2085.81     2077.24    128.22 o 
   5   3  15      926.27     1073.41     72.68 o 
   6   3  15      110.30      169.01     51.81 o 
   7   3  15     2812.08     2760.65    179.67 o 
  -7   4  15      383.34      383.83     67.29 o 
  -6   4  15    17807.28    16892.57   1039.40 o 
  -5   4  15      135.64      127.14     25.66 o 
  -4   4  15    22008.35    20737.02   1077.36 o 
  -3   4  15      123.64      116.06     27.96 o 
  -2   4  15     5447.85     5041.44    356.73 o 
  -1   4  15      349.30      494.00     57.42 o 
   0   4  15      100.62      243.78     54.71 o 
   1   4  15     1493.30     1920.38    152.28 o 
   2   4  15    10417.63     9512.47    368.59 o 
   3   4  15     2611.83     2726.51    124.78 o 
   4   4  15    13372.60    12810.72    739.62 o 
   5   4  15     3676.86     3107.64    220.64 o 
   6   4  15    10910.97    10098.65    588.75 o 
   7   4  15      209.67      192.07     50.51 o 
  -7   5  15     1872.90     1991.89    240.17 o 
  -6   5  15     1446.05     1413.55    106.82 o 
  -5   5  15       17.90      125.70     35.27 o 
  -4   5  15     3871.10     3607.92    175.66 o 
  -3   5  15      642.01      622.45     43.45 o 
  -2   5  15     2124.20     2159.03    143.08 o 
  -1   5  15     1758.16     1445.58    163.66 o 
   0   5  15    15692.92    18106.70   1426.63 o 
   1   5  15     1822.25     2829.13    547.53 o 
   2   5  15      403.00      449.53     34.50 o 
   3   5  15       91.62      196.55     34.78 o 
   4   5  15     1226.07     1168.20     91.29 o 
   5   5  15      275.09      356.45     54.76 o 
   6   5  15     3200.70     3401.26    213.37 o 
   7   5  15     2349.12     2393.17    185.76 o 
  -7   6  15    11804.94    11879.32    772.77 o 
  -6   6  15     3508.45     3479.89    203.11 o 
  -5   6  15     6497.48     6187.91    300.55 o 
  -4   6  15     4377.12     4270.22    203.94 o 
  -3   6  15    15336.04    15104.16    600.39 o 
  -2   6  15     1704.16     1507.65    127.96 o 
  -1   6  15        9.88       50.41     78.34 o 
   0   6  15      143.34      211.85     42.74 o 
   1   6  15     1446.81     1606.85    138.05 o 
   2   6  15      666.48      733.92     41.53 o 
   3   6  15    14051.90    14049.41    557.14 o 
   4   6  15     6310.38     6473.65    459.09 o 
   5   6  15    10865.05    10813.99    749.02 o 
   6   6  15     7974.78     7492.83    441.53 o 
   7   6  15     9596.29     9260.79    653.24 o 
  -7   7  15      173.57      243.17     75.79 o 
  -6   7  15     2330.69     2511.90    234.84 o 
  -5   7  15     1590.56     1379.45     94.44 o 
  -4   7  15      601.67      550.71     41.96 o 
  -3   7  15    18131.04    16759.41   1004.96 o 
  -2   7  15    12377.75    12460.26   1052.84 o 
  -1   7  15    22444.45    23400.43   1997.06 o 
   0   7  15      682.20      848.98     88.65 o 
   1   7  15    31493.67    36150.88   3534.04 o 
   2   7  15     8518.92     9632.99    534.87 o 
   3   7  15     5137.85     4893.18    173.33 o 
   4   7  15      854.62      934.53     89.17 o 
   5   7  15       41.04       86.85     30.71 o 
   6   7  15      929.16      883.53     92.67 o 
   7   7  15      845.94      874.76     98.23 o 
  -6   8  15      978.94      895.96    151.79 o 
  -5   8  15    15927.11    15334.58   1081.84 o 
  -4   8  15     2913.99     2780.63    157.11 o 
  -3   8  15     6243.72     6181.14    249.95 o 
  -2   8  15       16.53      105.71     87.08 o 
  -1   8  15     4681.76     4712.99    404.76 o 
   0   8  15      145.02      285.46     54.59 o 
   1   8  15     2535.61     2835.96    491.65 o 
   2   8  15      796.23      955.99    137.42 o 
   3   8  15     4981.90     4768.55    173.25 o 
   4   8  15     3383.57     3401.41    209.43 o 
   5   8  15    17449.11    16150.61   1031.12 o 
   6   8  15      989.59     1055.81     88.03 o 
  -6   9  15     3041.23     3277.36    284.56 o 
  -5   9  15     2042.90     2025.56    209.93 o 
  -4   9  15     4336.45     4811.39    247.82 o 
  -3   9  15    12491.78    12875.08    583.82 o 
  -2   9  15    26680.25    28289.12   2772.09 o 
  -1   9  15    16733.40    17308.25   1549.47 o 
   0   9  15    14480.91    14942.03   1803.04 o 
   1   9  15    20475.91    23759.21   2755.77 o 
   2   9  15    15922.15    18425.74   1507.77 o 
   3   9  15    13003.11    13952.07    627.63 o 
   4   9  15     2801.64     3001.49    151.87 o 
   5   9  15     1524.11     1593.06    116.04 o 
   6   9  15      698.94      822.18     93.54 o 
  -6  10  15     8652.58     8111.68    640.50 o 
  -5  10  15      558.91      544.58     81.09 o 
  -4  10  15     9065.10     9176.73    509.35 o 
  -3  10  15     1749.57     1745.78    113.80 o 
  -2  10  15      650.74      724.62    126.68 o 
  -1  10  15      777.26      720.84    168.63 o 
   0  10  15      223.20      246.10     64.05 o 
   1  10  15     1016.29     1147.42    130.61 o 
   2  10  15     5571.20     6733.66   1118.92 o 
   3  10  15     3746.34     3857.72    240.23 o 
   4  10  15    11377.84    11274.10    518.75 o 
   5  10  15      972.85     1039.96    133.38 o 
   6  10  15    10184.75    10446.98    593.75 o 
  -5  11  15     1127.49     1216.81    182.64 o 
  -4  11  15     4091.00     3901.32    313.21 o 
  -3  11  15     1269.19     1299.46    242.65 o 
  -2  11  15     8350.35     8201.86    734.33 o 
  -1  11  15     1708.31     1818.36    280.31 o 
   0  11  15    16765.38    14689.15   1664.60 o 
   1  11  15     2668.75     2814.71    472.23 o 
   2  11  15     7709.84     9381.42   1318.85 o 
   3  11  15      460.13      642.32    108.54 o 
   4  11  15     5558.10     5580.04    533.04 o 
   5  11  15      739.78      580.76    102.82 o 
  -5  12  15      108.62      211.57    142.77 o 
  -4  12  15     4597.01     4810.35    666.67 o 
  -3  12  15     1633.47     1850.86    312.15 o 
  -2  12  15     3668.80     3829.77    427.68 o 
  -1  12  15      642.66      833.53    238.84 o 
   0  12  15      456.39      775.97    137.11 o 
   1  12  15      373.14      639.01    142.71 o 
   2  12  15     6051.14     7745.97   1062.93 o 
   3  12  15     3561.04     4189.07    676.65 o 
   4  12  15    10791.23    10222.94    650.24 o 
   5  12  15     2135.79     1892.85    341.22 o 
  -4  13  15      454.15      350.48    155.01 o 
  -3  13  15     1302.33     1310.31    208.80 o 
  -2  13  15     7867.92     8643.94   1006.95 o 
  -1  13  15     3727.33     3645.97    529.20 o 
   0  13  15     4375.02     5219.50    565.80 o 
   1  13  15     1043.94      885.77    329.01 o 
   2  13  15     3191.59     4169.87    694.41 o 
   3  13  15     2161.29     2505.65    629.95 o 
   4  13  15      134.79      173.94     55.45 o 
  -4  14  15      282.49      187.87    108.88 o 
  -3  14  15     2855.80     2938.34    441.08 o 
  -2  14  15      574.15      430.39    173.90 o 
  -1  14  15     1773.34     1932.54    282.55 o 
   0  14  15       59.38      182.71    128.73 o 
   1  14  15     5450.79     6936.98   1235.25 o 
   2  14  15      389.24      536.85    226.97 o 
   3  14  15     3630.55     3961.89    642.34 o 
   4  14  15     1281.12     1239.28    152.18 o 
  -3  15  15     9568.87     8991.05   1113.70 o 
  -2  15  15        9.41       13.29     84.21 o 
  -1  15  15    19488.50    21404.46   2218.37 o 
   0  15  15      660.65      856.27    186.49 o 
   1  15  15    13337.64    19486.26   3689.09 o 
   2  15  15        0.65        5.11    184.85 o 
   3  15  15     5891.13     6364.35    590.57 o 
  -2  16  15      878.71      705.35    209.95 o 
  -1  16  15        7.31      306.50    198.66 o 
   0  16  15        0.74       65.44    133.98 o 
   1  16  15      875.10      881.61    402.32 o 
   2  16  15     1832.00     2578.29    733.07 o 
  -6   0  16    10081.80     9304.21   1186.88 o 
  -4   0  16     5570.74     5495.09    384.67 o 
  -2   0  16      354.05      481.66    138.17 o 
   0   0  16    15872.57    16266.48   1151.79 o 
   2   0  16    16293.82    14714.34   1215.62 o 
   4   0  16    34983.94    33075.03   3109.93 o 
   6   0  16     3983.97     3788.44    366.19 o 
  -7   1  16        0.42       21.14     50.36 o 
  -6   1  16      442.81      412.51     74.21 o 
  -5   1  16     2458.44     2521.83    129.77 o 
  -4   1  16     5599.39     5387.43    222.73 o 
  -3   1  16     2807.15     2573.19    169.41 o 
  -2   1  16    12930.09    12029.04    504.19 o 
  -1   1  16      465.38      963.35    150.02 o 
   0   1  16    12697.43    14273.93    645.15 o 
   1   1  16     2680.31     2589.98    107.50 o 
   2   1  16     3942.66     3928.39    240.76 o 
   3   1  16      122.22      238.18     33.87 o 
   4   1  16      188.04      149.18     36.56 o 
   5   1  16     1712.76     1773.96    125.49 o 
   6   1  16     2776.70     2804.72    192.63 o 
   7   1  16     4652.85     4496.84    278.85 o 
  -7   2  16     7541.62     7335.84    597.07 o 
  -6   2  16     3944.35     3873.58    406.40 o 
  -5   2  16     5790.77     5769.24    324.11 o 
  -4   2  16     8228.50     7914.78    339.56 o 
  -3   2  16      845.01      911.28     69.55 o 
  -2   2  16     1073.01     1300.04     83.59 o 
  -1   2  16       21.16       87.77     24.14 o 
   0   2  16      272.36      357.37     31.00 o 
   1   2  16     3602.55     3668.43    166.71 o 
   2   2  16    15153.59    14709.50    575.00 o 
   3   2  16    10283.65     9804.42    576.13 o 
   4   2  16     4524.01     4390.40    260.96 o 
   5   2  16     6288.38     6048.00    301.79 o 
   6   2  16     8862.09     9025.73    482.15 o 
   7   2  16     3501.78     3375.12    222.37 o 
  -7   3  16      139.15      107.11     65.40 o 
  -6   3  16     2002.93     2302.06    212.53 o 
  -5   3  16    11086.60    11177.12    654.68 o 
  -4   3  16     8206.45     7697.84    330.79 o 
  -3   3  16    19462.70    19090.78    820.31 o 
  -2   3  16     1574.16     1408.00     84.13 o 
  -1   3  16    33527.27    34182.64   1857.75 o 
   0   3  16     7212.36     6725.98    471.51 o 
   1   3  16    11048.35    11251.29    692.15 o 
   2   3  16      581.55      655.76     44.49 o 
   3   3  16     7385.61     6837.81    337.62 o 
   4   3  16      207.34      292.40     40.57 o 
   5   3  16     3133.29     2976.41    228.20 o 
   6   3  16      174.98      247.60     62.31 o 
   7   3  16     2477.69     2651.62    193.38 o 
  -7   4  16    13471.88    13056.59    861.96 o 
  -6   4  16      142.46      164.93     45.36 o 
  -5   4  16     8869.01     8577.64    389.19 o 
  -4   4  16     3078.20     3062.49    137.63 o 
  -3   4  16     2696.41     2729.73    122.69 o 
  -2   4  16       96.40      100.70     27.14 o 
  -1   4  16      447.12      516.40     49.03 o 
   0   4  16     2129.34     2147.08    169.50 o 
   1   4  16    13090.29    14537.62   1162.73 o 
   2   4  16     3536.02     3349.27    169.79 o 
   3   4  16    15870.80    15524.51    634.54 o 
   4   4  16      937.16      907.53     67.12 o 
   5   4  16    21566.31    20180.63   1159.05 o 
   6   4  16     1110.74     1099.10     90.64 o 
   7   4  16     9769.41     9536.85    760.58 o 
  -7   5  16     1144.79      921.18    101.60 o 
  -6   5  16     2981.90     3152.40    170.20 o 
  -5   5  16     5705.03     5200.05    271.53 o 
  -4   5  16    11436.83    11179.93    553.82 o 
  -3   5  16    22788.06    21752.34   1074.89 o 
  -2   5  16    16474.82    15242.79    844.38 o 
  -1   5  16    17326.51    17990.12   1391.03 o 
   0   5  16     9465.06     9397.06   1155.41 o 
   1   5  16    19498.41    23538.83   2182.94 o 
   2   5  16     6628.27     7101.73    281.95 o 
   3   5  16      194.56      285.80     33.22 o 
   4   5  16      745.62      707.59     64.49 o 
   5   5  16      186.05      252.07     35.34 o 
   6   5  16       27.77       90.25     34.54 o 
   7   5  16     4299.06     4042.13    274.29 o 
  -7   6  16     1663.71     1722.97    184.26 o 
  -6   6  16    12939.46    10955.68    756.15 o 
  -5   6  16     2141.70     1942.48    123.95 o 
  -4   6  16     1613.52     1496.89     88.09 o 
  -3   6  16      405.45      446.73     47.56 o 
  -2   6  16      356.49      303.19     42.85 o 
  -1   6  16      274.11      432.83     77.48 o 
   0   6  16     5991.69     6262.05    612.14 o 
   1   6  16     5421.74     6823.77    698.05 o 
   2   6  16    10734.83    11769.89    733.15 o 
   3   6  16     2740.17     2656.93    105.43 o 
   4   6  16    19282.57    19489.38    938.82 o 
   5   6  16     3374.97     3158.95    168.86 o 
   6   6  16     7794.81     7587.28    461.49 o 
   7   6  16      750.51      679.70     84.28 o 
  -6   7  16     1795.64     1769.29    184.33 o 
  -5   7  16      137.31      113.89     33.68 o 
  -4   7  16    12772.35    11472.32    739.40 o 
  -3   7  16     3696.32     3238.73    231.27 o 
  -2   7  16    14148.06    14743.71   1170.22 o 
  -1   7  16      210.28      205.26     73.34 o 
   0   7  16    19807.76    21187.52   2413.62 o 
   1   7  16     2471.14     2891.59    361.59 o 
   2   7  16     5792.80     6633.55    368.36 o 
   3   7  16      228.95      266.97     25.52 o 
   4   7  16      308.80      319.37     40.36 o 
   5   7  16     2588.17     2602.96    173.22 o 
   6   7  16     2965.22     3024.18    226.70 o 
  -6   8  16     6630.55     6723.83    517.24 o 
  -5   8  16     1420.11     1381.93    127.64 o 
  -4   8  16     6028.52     6584.38    325.56 o 
  -3   8  16      954.73     1001.08    102.13 o 
  -2   8  16      213.00      308.76    133.00 o 
  -1   8  16        1.52      185.73    106.09 o 
   0   8  16     1719.74     1436.82    253.76 o 
   1   8  16     1935.81     2327.88    370.71 o 
   2   8  16    19422.43    21791.20   1663.58 o 
   3   8  16     1034.71     1242.40     70.66 o 
   4   8  16    11744.36    11210.94    493.20 o 
   5   8  16      469.22      564.35     44.83 o 
   6   8  16    12158.60    11240.17    616.37 o 
  -6   9  16      101.87       77.20     54.16 o 
  -5   9  16      379.70      447.99     92.47 o 
  -4   9  16     3390.36     3491.10    188.03 o 
  -3   9  16      256.83      235.64     48.11 o 
  -2   9  16     8088.83     8380.81    857.47 o 
  -1   9  16     5361.96     5838.93    684.62 o 
   0   9  16     6221.63     6087.45    447.61 o 
   1   9  16      401.77      494.78     96.21 o 
   2   9  16     3434.87     4267.20    382.33 o 
   3   9  16       14.96      120.14     27.25 o 
   4   9  16       93.45      111.33     35.59 o 
   5   9  16     2746.13     2694.46    157.21 o 
   6   9  16     2797.05     2788.91    166.80 o 
  -5  10  16     7463.14     6927.98    567.98 o 
  -4  10  16      298.91      212.89     65.77 o 
  -3  10  16     2258.11     2307.38    287.03 o 
  -2  10  16      639.60      573.95    191.44 o 
  -1  10  16      428.57      432.12    127.14 o 
   0  10  16      903.84     1069.86     81.09 o 
   1  10  16     6919.33     7454.19   1063.76 o 
   2  10  16     1556.17     2212.38    377.42 o 
   3  10  16    13833.19    15723.50   1008.22 o 
   4  10  16     3985.74     4270.71    305.37 o 
   5  10  16    10460.56     9680.30    559.47 o 
  -5  11  16     4595.39     4307.03    687.76 o 
  -4  11  16     2124.01     1932.20    620.64 o 
  -3  11  16    22754.04    23609.21   2150.82 o 
  -2  11  16     2674.68     2931.07    362.31 o 
  -1  11  16    19901.43    21275.70   2140.77 o 
   0  11  16     1236.89     1655.19    198.10 o 
   1  11  16    19221.02    20057.83   2855.94 o 
   2  11  16     1635.96     1771.69    330.87 o 
   3  11  16     2292.90     3047.68    320.67 o 
   4  11  16       27.78      152.36     71.21 o 
   5  11  16       55.90       67.17     68.87 o 
  -5  12  16     7269.37     7237.33   1323.65 o 
  -4  12  16      500.87      348.20    142.47 o 
  -3  12  16     1073.53     1049.43    182.65 o 
  -2  12  16     1025.55      938.29    223.25 o 
  -1  12  16      156.94      201.29     83.16 o 
   0  12  16      806.89     1295.13    214.37 o 
   1  12  16     5081.15     5133.64   1214.72 o 
   2  12  16      491.91      837.44    139.19 o 
   3  12  16    14281.39    17394.69   2880.13 o 
   4  12  16     5270.04     5589.19    434.82 o 
   5  12  16    11047.34    11987.41   1160.19 o 
  -4  13  16    11456.01    11668.24   1160.82 o 
  -3  13  16     4409.97     4540.05    612.83 o 
  -2  13  16    13312.35    14838.38   1481.06 o 
  -1  13  16     9275.42     9860.16    856.34 o 
   0  13  16    16224.78    18222.98   2184.25 o 
   1  13  16     2786.44     4059.63    620.41 o 
   2  13  16     6138.02     7106.89   1371.75 o 
   3  13  16     1881.56     2287.23    421.67 o 
   4  13  16      777.76      677.03    114.06 o 
  -3  14  16       80.02      172.61     96.99 o 
  -2  14  16       14.77       28.28    114.27 o 
  -1  14  16      569.95      411.35    144.05 o 
   0  14  16      759.50      744.23    170.50 o 
   1  14  16      125.68      256.12    138.37 o 
   2  14  16    10233.68    15098.96   2838.66 o 
   3  14  16     1811.51     2042.64    248.93 o 
  -2  15  16     9760.15    11122.24   1221.09 o 
  -1  15  16     2478.94     2824.34    452.20 o 
   0  15  16     9186.70    11484.30   1220.91 o 
   1  15  16     1581.81     2623.41    747.16 o 
   2  15  16     2752.52     4328.76   1084.01 o 
  -1  16  16       96.88       35.55    110.25 o 
   0  16  16     3121.96     3562.68    581.00 o 
   1  16  16      885.64     1060.71    257.83 o 
  -7   0  17     5214.71     4875.19    504.03 o 
  -5   0  17     7148.48     7078.48    446.70 o 
  -3   0  17     2552.60     2485.61    198.20 o 
  -1   0  17     2787.57     3095.01    162.04 o 
   1   0  17    42992.97    42098.39   3231.81 o 
   3   0  17    20923.89    20280.34   1328.65 o 
   5   0  17    20939.01    20062.61   1869.84 o 
   7   0  17     2607.16     2774.05    320.50 o 
  -7   1  17     3076.72     2926.21    198.20 o 
  -6   1  17     6161.28     6336.62    314.33 o 
  -5   1  17     9079.16     9135.55    410.04 o 
  -4   1  17     7946.01     7717.18    365.51 o 
  -3   1  17    19312.10    18049.16   1033.26 o 
  -2   1  17    21787.36    20678.39    985.10 o 
  -1   1  17    15011.14    16350.61    692.86 o 
   0   1  17     4785.19     4710.48    199.59 o 
   1   1  17     6310.27     6095.96    274.28 o 
   2   1  17     4135.31     3625.59    162.65 o 
   3   1  17      119.21      214.62     33.95 o 
   4   1  17       70.33      128.29     36.37 o 
   5   1  17     4881.16     4975.72    257.84 o 
   6   1  17       69.63      159.20     45.79 o 
   7   1  17     7837.61     7627.98    455.40 o 
  -7   2  17     5816.43     6284.71    439.26 o 
  -6   2  17     3212.91     3282.96    192.12 o 
  -5   2  17      355.29      521.23     56.63 o 
  -4   2  17     1371.53     1281.19     76.24 o 
  -3   2  17      836.27      937.81     83.60 o 
  -2   2  17      574.28      677.45     47.78 o 
  -1   2  17     7732.92     8283.63    433.30 o 
   0   2  17    14287.07    14760.64    630.15 o 
   1   2  17     3056.82     2922.27    194.15 o 
   2   2  17    12416.59    12006.39    510.80 o 
   3   2  17    12468.33    11351.79    465.53 o 
   4   2  17    15951.68    15449.11    842.75 o 
   5   2  17     2366.09     2456.26    153.29 o 
   6   2  17     7130.75     7319.68    412.48 o 
   7   2  17     1349.92     1444.82    122.24 o 
  -7   3  17      138.24      157.87     47.42 o 
  -6   3  17     1723.22     1651.69    126.19 o 
  -5   3  17        2.37       39.56     29.51 o 
  -4   3  17    16110.43    15425.10    709.22 o 
  -3   3  17       10.63       61.82     28.48 o 
  -2   3  17     6987.61     6775.26    263.66 o 
  -1   3  17       25.92       35.50     20.76 o 
   0   3  17     8784.08     8387.57    546.42 o 
   1   3  17      189.61      230.67     43.96 o 
   2   3  17      766.47     1137.81    137.69 o 
   3   3  17      592.22      620.15     46.39 o 
   4   3  17      711.16      816.51     67.83 o 
   5   3  17     1343.56     1287.19     91.45 o 
   6   3  17    13936.06    13656.94    835.97 o 
   7   3  17     2809.72     2856.25    216.74 o 
  -7   4  17     1061.49     1084.47    187.29 o 
  -6   4  17     5695.85     5585.61    266.48 o 
  -5   4  17      431.85      455.39     57.51 o 
  -4   4  17      798.32      915.18     74.13 o 
  -3   4  17      484.58      698.98     62.76 o 
  -2   4  17      904.06      908.89     52.24 o 
  -1   4  17     1902.03     2048.44    122.14 o 
   0   4  17    11188.54    12387.04    873.90 o 
   1   4  17      265.22      547.50     98.12 o 
   2   4  17    17113.13    16595.57    871.41 o 
   3   4  17     3302.02     3062.01    133.74 o 
   4   4  17    15780.94    15392.89    801.52 o 
   5   4  17       40.31       49.31     26.96 o 
   6   4  17     4552.75     4228.15    200.69 o 
   7   4  17      705.98      692.08     82.43 o 
  -6   5  17     7721.95     6915.60    518.45 o 
  -5   5  17      534.70      571.82     61.62 o 
  -4   5  17     6406.96     6195.15    287.24 o 
  -3   5  17      817.13      757.08     73.81 o 
  -2   5  17    19542.41    19040.03    912.14 o 
  -1   5  17     2653.87     2796.96    284.87 o 
   0   5  17     5981.49     6403.94    342.63 o 
   1   5  17     1235.70     2044.88    333.03 o 
   2   5  17     4594.88     5639.70    564.03 o 
   3   5  17       91.18      156.54     25.91 o 
   4   5  17     3618.89     3185.16    151.02 o 
   5   5  17     1940.45     1981.23    138.84 o 
   6   5  17     4338.95     3734.83    243.54 o 
  -6   6  17     1262.51     1227.19    154.91 o 
  -5   6  17     5071.61     4629.11    228.17 o 
  -4   6  17      353.17     1570.13    695.89 o 
  -3   6  17      228.49      271.82     30.81 o 
  -2   6  17       41.81      144.92     45.33 o 
  -1   6  17      974.37     1140.41    196.56 o 
   0   6  17     4013.42     4537.43    296.41 o 
   1   6  17    11713.84    13400.28   1347.83 o 
   2   6  17     3256.46     3784.11    359.42 o 
   3   6  17     4489.20     4282.00    265.52 o 
   4   6  17     7033.06     6862.95    269.19 o 
   5   6  17     8795.26     8652.71    428.37 o 
   6   6  17     1584.29     1701.12    159.63 o 
  -6   7  17     1134.91     1106.47    186.70 o 
  -5   7  17    14874.31    14709.72    758.13 o 
  -4   7  17     2881.81     2702.29    149.91 o 
  -3   7  17    26400.52    24185.92   1642.08 o 
  -2   7  17     4266.21     4269.41    352.69 o 
  -1   7  17    25541.42    26255.72   2292.81 o 
   0   7  17     2147.59     2058.18    156.08 o 
   1   7  17     6991.57     9096.62   1007.36 o 
   2   7  17      272.48      380.88     83.29 o 
   3   7  17      903.21      950.13     63.44 o 
   4   7  17     1377.95     1220.25     79.32 o 
   5   7  17     3183.55     2745.63    155.41 o 
   6   7  17      829.05      720.83     82.24 o 
  -6   8  17      207.25      187.19     68.66 o 
  -5   8  17     2217.96     2484.89    219.30 o 
  -4   8  17     1893.76     1933.73    115.71 o 
  -3   8  17      524.63      578.69     57.58 o 
  -2   8  17      142.67      264.15     85.36 o 
  -1   8  17    12634.82    12946.38    989.32 o 
   0   8  17       52.06       95.51     37.04 o 
   1   8  17    10869.95    13230.14   1325.37 o 
   2   8  17       30.95       36.25     37.62 o 
   3   8  17    31576.41    32005.32   1769.39 o 
   4   8  17     2763.02     2935.73    179.77 o 
   5   8  17    10736.02    10449.72    505.73 o 
   6   8  17       24.96       55.79     48.22 o 
  -5   9  17     5697.24     6228.45   1069.02 o 
  -4   9  17    14241.03    14215.43   1633.50 o 
  -3   9  17    13562.39    14347.42   1436.20 o 
  -2   9  17    11769.05    11327.23    948.10 o 
  -1   9  17     9784.76    10300.09    763.25 o 
   0   9  17    17608.53    16572.30   1221.22 o 
   1   9  17     2384.18     2979.22    265.92 o 
   2   9  17     1251.08     1286.51    149.57 o 
   3   9  17      154.71      251.60     84.95 o 
   4   9  17      856.05      952.01    122.31 o 
   5   9  17     1448.74     1721.55    201.84 o 
  -5  10  17      981.49      896.46    235.25 o 
  -4  10  17     1890.18     1927.69    290.76 o 
  -3  10  17     1051.49     1192.70    265.39 o 
  -2  10  17      793.24      987.22    177.41 o 
  -1  10  17      164.77      239.18     88.46 o 
   0  10  17     9837.26     8972.14   1070.58 o 
   1  10  17     7984.43     8951.05    947.45 o 
   2  10  17    14184.98    16555.79   2720.44 o 
   3  10  17     2198.11     2452.24    187.90 o 
   4  10  17    19643.72    19733.44   1875.48 o 
   5  10  17     2637.51     2663.70    282.77 o 
  -5  11  17      454.25      541.41    165.28 o 
  -4  11  17     4501.81     5329.78    640.64 o 
  -3  11  17     1604.07     1762.32    303.72 o 
  -2  11  17    15662.92    16741.24   1946.30 o 
  -1  11  17     1133.54     1415.67    196.37 o 
   0  11  17     3395.82     4338.48    599.62 o 
   1  11  17      961.55     1045.35    132.57 o 
   2  11  17     1004.37     1437.69    260.14 o 
   3  11  17     1580.23     1770.37    323.19 o 
   4  11  17     2799.13     2451.20    521.29 o 
   5  11  17      877.79      964.67    162.25 o 
  -4  12  17      874.79     1042.02    318.79 o 
  -3  12  17       13.89       49.52     84.66 o 
  -2  12  17     1487.18     1725.42    309.24 o 
  -1  12  17      437.37      569.12    197.18 o 
   0  12  17     5366.66     6280.64    871.50 o 
   1  12  17     3567.05     3489.62    559.33 o 
   2  12  17    10191.80    11630.40   2508.66 o 
   3  12  17      351.43      451.32    122.56 o 
   4  12  17     6642.11     6914.79    630.38 o 
  -4  13  17     4418.75     4445.23    620.91 o 
  -3  13  17     2591.62     2612.10    334.80 o 
  -2  13  17     2415.63     2333.50    399.81 o 
  -1  13  17     3646.33     3717.41    480.76 o 
   0  13  17     4674.00     4937.42    490.75 o 
   1  13  17       34.04      163.99    114.93 o 
   2  13  17      137.50      312.80    109.81 o 
   3  13  17       54.58       46.34     40.17 o 
   4  13  17       37.21       69.95     59.90 o 
  -3  14  17      233.42      346.25    159.49 o 
  -2  14  17        5.70      127.10     87.91 o 
  -1  14  17     1101.02     1221.31    244.77 o 
   0  14  17      337.44      425.15    124.53 o 
   1  14  17     6609.59     9194.12   1364.91 o 
   2  14  17      913.14     1478.54    566.43 o 
   3  14  17     9123.16    10394.66   2410.55 o 
  -2  15  17     1133.34     1141.75    254.40 o 
  -1  15  17     9890.66    12021.34   1613.82 o 
   0  15  17      139.08      323.42    159.62 o 
   1  15  17     5607.87     5428.92   1710.55 o 
   2  15  17      857.89      997.18    338.60 o 
  -6   0  18     1844.39     2040.57    167.50 o 
  -4   0  18       56.11       62.09     45.09 o 
  -2   0  18    10866.69    10208.45    561.07 o 
   0   0  18     6478.62     7250.94    380.93 o 
   2   0  18    15177.42    14652.67   1043.52 o 
   4   0  18     6030.20     5483.81    357.71 o 
   6   0  18     2244.93     2011.13    274.57 o 
  -7   1  18      167.68      128.90     38.02 o 
  -6   1  18     6609.35     6515.07    328.76 o 
  -5   1  18      127.18      167.63     45.79 o 
  -4   1  18    11698.86    10890.46    595.35 o 
  -3   1  18       11.83       22.10     36.11 o 
  -2   1  18     9240.09     9386.32    409.25 o 
  -1   1  18     1838.09     1994.77    106.97 o 
   0   1  18     1496.00     1983.42     95.19 o 
   1   1  18     3770.56     4074.28    160.30 o 
   2   1  18     1147.51     1107.98    106.15 o 
   3   1  18       23.07      200.12     36.48 o 
   4   1  18     6995.70     6833.16    346.65 o 
   5   1  18    11432.15    10854.21    500.59 o 
   6   1  18    13774.41    13400.71    843.44 o 
   7   1  18     2389.18     2470.90    165.24 o 
  -6   2  18     3419.34     3556.55    175.70 o 
  -5   2  18      387.42      307.85     50.38 o 
  -4   2  18      393.71      514.45     48.13 o 
  -3   2  18     2535.13     2587.14    166.14 o 
  -2   2  18     2114.33     1997.71     83.37 o 
  -1   2  18     7784.83     7877.22    320.05 o 
   0   2  18    11689.00    11906.95    519.08 o 
   1   2  18    17077.16    17183.37    728.58 o 
   2   2  18    15721.93    15026.50    699.12 o 
   3   2  18     8818.32     8152.29    362.72 o 
   4   2  18    12639.90    11883.41    584.27 o 
   5   2  18     1850.00     1953.32    150.44 o 
   6   2  18     1264.86     1369.41    134.94 o 
  -6   3  18     4910.16     5046.87    256.03 o 
  -5   3  18    13028.63    12168.84    589.00 o 
  -4   3  18     7264.14     6659.57    295.22 o 
  -3   3  18    26813.04    25190.04   1490.03 o 
  -2   3  18     4246.59     4156.78    208.96 o 
  -1   3  18    10855.75    11003.62    512.50 o 
   0   3  18     6031.05     6894.92    498.95 o 
   1   3  18     3404.91     3646.12    190.93 o 
   2   3  18      179.19      497.07     73.35 o 
   3   3  18     1117.41      960.65     69.73 o 
   4   3  18      234.81      349.56     38.69 o 
   5   3  18     3020.42     3013.47    169.72 o 
   6   3  18      132.33      138.62     43.91 o 
  -6   4  18      877.20      824.57    127.34 o 
  -5   4  18     1130.78      992.20     67.83 o 
  -4   4  18     1398.08     1470.62    102.93 o 
  -3   4  18     1997.28     1998.45    117.21 o 
  -2   4  18      430.66      475.01     66.43 o 
  -1   4  18    11303.27    11878.85    622.47 o 
   0   4  18     2573.31     2555.83    210.75 o 
   1   4  18    30477.52    34715.85   3120.21 o 
   2   4  18        1.72       40.65     29.43 o 
   3   4  18    24355.16    23616.70   1129.74 o 
   4   4  18     3003.37     2953.53    175.39 o 
   5   4  18     9499.25     9243.15    554.10 o 
   6   4  18      121.80      239.09     41.01 o 
  -6   5  18     7926.04     7338.43    383.34 o 
  -5   5  18    19934.38    19986.83   1055.82 o 
  -4   5  18    15911.33    15915.60    757.34 o 
  -3   5  18    11854.93    11755.16    581.15 o 
  -2   5  18    11203.84    10420.13    553.80 o 
  -1   5  18    15696.49    17424.49   1237.14 o 
   0   5  18     5410.64     5836.78    363.83 o 
   1   5  18      865.58     1035.87    112.11 o 
   2   5  18     1586.88     1873.33    174.68 o 
   3   5  18       60.70       53.79     32.24 o 
   4   5  18      185.02      264.08     42.03 o 
   5   5  18     9216.79     8934.64    419.68 o 
   6   5  18      398.12      411.40     55.57 o 
  -6   6  18      743.75      759.98    142.31 o 
  -5   6  18       19.01       32.78     29.02 o 
  -4   6  18      186.89      212.83     33.02 o 
  -3   6  18     2547.71     2146.79    199.53 o 
  -2   6  18     5943.03     6395.03    479.25 o 
  -1   6  18     5009.55     5448.86    435.28 o 
   0   6  18     8126.54     8520.07    519.15 o 
   1   6  18     5853.58     6268.41    604.14 o 
   2   6  18    27033.18    30869.09   2314.41 o 
   3   6  18     4872.12     4454.51    302.29 o 
   4   6  18     6451.83     6198.22    264.35 o 
   5   6  18     1375.16     1540.23    112.74 o 
   6   6  18     5572.87     5319.73    313.71 o 
  -6   7  18     3614.56     3481.58    214.80 o 
  -5   7  18      862.18      949.15     96.70 o 
  -4   7  18    14430.18    12832.13   1080.16 o 
  -3   7  18       67.07       22.32     24.81 o 
  -2   7  18     6623.97     6965.47    684.56 o 
  -1   7  18     3078.72     3493.26    324.97 o 
   0   7  18     5918.51     5880.55    383.84 o 
   1   7  18      183.79      251.87     83.35 o 
   2   7  18      858.59     1052.76    168.92 o 
   3   7  18     4160.79     3859.95    289.61 o 
   4   7  18    10556.27    10287.81    488.64 o 
   5   7  18      829.01      799.85     72.87 o 
   6   7  18    10106.49     9913.37    552.56 o 
  -5   8  18      799.78      933.28    185.59 o 
  -4   8  18      281.03      301.39    187.03 o 
  -3   8  18      685.77      666.40    134.77 o 
  -2   8  18     2181.10     2366.14    234.19 o 
  -1   8  18      178.35      328.24    116.59 o 
   0   8  18    18727.98    19243.87   1205.03 o 
   1   8  18     1169.24     1503.72    184.75 o 
   2   8  18     8871.16    10739.39   1121.04 o 
   3   8  18      914.50      947.47    132.70 o 
   4   8  18     8714.93     9658.34    695.03 o 
   5   8  18       16.11      106.51     60.81 o 
  -5   9  18      467.67      245.14    133.24 o 
  -4   9  18     6316.54     6718.57   1086.25 o 
  -3   9  18     2779.31     2962.45    371.38 o 
  -2   9  18     4139.14     4369.48    383.65 o 
  -1   9  18      114.03      234.14     82.81 o 
   0   9  18      235.03      227.11     70.56 o 
   1   9  18      945.40     1211.95    155.72 o 
   2   9  18      313.71      411.64     65.87 o 
   3   9  18     6252.68     7668.86    718.60 o 
   4   9  18     4937.49     5604.47    421.80 o 
   5   9  18     3211.30     3888.97    367.36 o 
  -5  10  18     1833.29     1748.55    483.40 o 
  -4  10  18       29.26      101.47     93.31 o 
  -3  10  18      442.03      401.63    152.30 o 
  -2  10  18     3778.27     3679.52    394.52 o 
  -1  10  18     4531.58     4912.97    418.89 o 
   0  10  18     2488.56     1974.16    304.22 o 
   1  10  18     6404.50     7154.84   1090.30 o 
   2  10  18    10102.63    11690.30   1924.43 o 
   3  10  18     8739.93     9783.22    923.92 o 
   4  10  18     2839.91     3163.23    352.77 o 
   5  10  18     3107.33     3616.20    435.60 o 
  -4  11  18     2351.92     2378.68    338.42 o 
  -3  11  18    11144.56    12245.87   1256.81 o 
  -2  11  18      488.48      740.02    189.61 o 
  -1  11  18    11098.66    12263.53   1007.49 o 
   0  11  18     1426.18     1624.14    231.79 o 
   1  11  18      371.04      424.28     90.16 o 
   2  11  18     1057.29     1569.97    348.85 o 
   3  11  18       55.79       15.20     57.23 o 
   4  11  18      526.78      473.63    131.64 o 
  -4  12  18      816.96      987.71    241.64 o 
  -3  12  18      490.28      577.78    170.54 o 
  -2  12  18      344.60      493.23    137.54 o 
  -1  12  18     7429.60     8447.27    983.06 o 
   0  12  18      127.29      165.07     83.21 o 
   1  12  18    15210.22    19560.61   2495.20 o 
   2  12  18     2766.77     2981.64    598.53 o 
   3  12  18    13296.69    17176.58   2731.33 o 
   4  12  18      424.55      231.61    240.55 o 
  -3  13  18     9966.98     9797.76   1061.46 o 
  -2  13  18     7755.47     8015.25    823.87 o 
  -1  13  18     5082.09     5544.73    633.67 o 
   0  13  18     5385.88     6343.58    610.51 o 
   1  13  18     3191.63     4028.95    901.86 o 
   2  13  18      978.99     1286.84    493.27 o 
   3  13  18     1161.64     1788.59    347.06 o 
  -2  14  18     1821.81     1961.93    351.31 o 
  -1  14  18     1270.00     1310.94    356.09 o 
   0  14  18    13147.88    15552.09   2055.22 o 
   1  14  18      571.93      426.63    309.72 o 
   2  14  18     9369.25    14811.87   2120.02 o 
  -5   0  19       23.28        0.21     32.19 o 
  -3   0  19     3793.64     3709.37    319.58 o 
  -1   0  19    38900.93    43334.83   3437.91 o 
   1   0  19    19262.73    20287.14   1330.05 o 
   3   0  19    35468.74    34935.46   2974.27 o 
   5   0  19     1819.07     1819.42    215.40 o 
  -6   1  19     4603.96     4605.33    246.78 o 
  -5   1  19    18918.45    18386.24    935.50 o 
  -4   1  19     9652.62     8994.23    464.65 o 
  -3   1  19    16047.86    15225.31    822.93 o 
  -2   1  19     2430.70     2602.45    138.94 o 
  -1   1  19     5790.24     6552.12    267.08 o 
   0   1  19     4640.15     5290.77    180.02 o 
   1   1  19      169.66      164.12     30.85 o 
   2   1  19       20.55       85.53     35.03 o 
   3   1  19     3459.18     3244.39    192.01 o 
   4   1  19       61.64       75.51     34.64 o 
   5   1  19     6364.41     6061.04    273.48 o 
   6   1  19     2341.60     2284.50    145.44 o 
  -6   2  19       39.89      103.70     39.36 o 
  -5   2  19       75.84       68.35     35.19 o 
  -4   2  19     1489.77     1367.96    132.52 o 
  -3   2  19     3113.29     2994.82    202.73 o 
  -2   2  19     6265.63     6304.16    246.82 o 
  -1   2  19     4729.28     4799.38    252.49 o 
   0   2  19    17778.62    18317.28    821.98 o 
   1   2  19     7466.20     7377.05    293.39 o 
   2   2  19    12634.86    12816.13    606.88 o 
   3   2  19     1161.09     1198.83     88.97 o 
   4   2  19     9862.83     9424.67    457.33 o 
   5   2  19     1623.57     1905.88    149.46 o 
   6   2  19      265.32      288.10     53.05 o 
  -6   3  19    11402.62    11069.03    592.69 o 
  -5   3  19      362.80      447.47     49.83 o 
  -4   3  19     8288.73     7557.40    408.36 o 
  -3   3  19      498.43      373.74     48.96 o 
  -2   3  19    12435.95    12225.86    502.76 o 
  -1   3  19       20.71      113.10     21.38 o 
   0   3  19      293.73      284.10     24.39 o 
   1   3  19     1607.78     1810.11    156.45 o 
   2   3  19      892.06      905.40     88.08 o 
   3   3  19     7389.59     6982.25    367.73 o 
   4   3  19    24800.62    23288.12   1167.23 o 
   5   3  19     3515.68     3601.26    233.49 o 
   6   3  19    12044.78    11717.36    625.99 o 
  -6   4  19       83.59       85.67     36.52 o 
  -5   4  19      221.24      219.06     46.36 o 
  -4   4  19     2270.16     2080.81    145.40 o 
  -3   4  19      291.00      427.36     65.38 o 
  -2   4  19    10216.25    10046.91    437.76 o 
  -1   4  19       21.02       83.26     40.16 o 
   0   4  19    19120.59    21064.65   1734.42 o 
   1   4  19     1104.16     1170.80    168.57 o 
   2   4  19    10794.72     9945.15    793.47 o 
   3   4  19       85.49       38.27     30.01 o 
   4   4  19     4505.19     4325.07    221.35 o 
   5   4  19      383.12      414.30     64.11 o 
   6   4  19      253.75      340.67     64.91 o 
  -6   5  19     3280.90     3354.15    279.84 o 
  -5   5  19      420.63      320.64     54.58 o 
  -4   5  19    11602.85    11019.32    581.30 o 
  -3   5  19      275.50      372.81     38.45 o 
  -2   5  19     1564.39     1567.76    209.21 o 
  -1   5  19      214.61      469.94    104.64 o 
   0   5  19      848.89     1040.21     97.40 o 
   1   5  19     4813.85     5538.60    449.58 o 
   2   5  19     8391.48     9594.93    736.07 o 
   3   5  19     7179.95     6407.65    457.23 o 
   4   5  19     4422.12     4301.72    205.22 o 
   5   5  19     8995.64     8791.18    446.19 o 
   6   5  19    13333.53    12853.73    664.37 o 
  -6   6  19       53.61       51.84     38.61 o 
  -5   6  19      413.86      242.91     74.45 o 
  -4   6  19     1139.64     1058.82    131.95 o 
  -3   6  19     1484.49     1191.02    129.55 o 
  -2   6  19     5966.35     6655.64    532.40 o 
  -1   6  19    12240.22    13039.65    948.17 o 
   0   6  19    19220.16    19841.98   1529.49 o 
   1   6  19     8548.11    10665.62   1599.56 o 
   2   6  19     7402.23     9267.78    860.49 o 
   3   6  19     8266.59     7710.17    575.06 o 
   4   6  19     5807.75     5674.09    320.56 o 
   5   6  19      104.76      102.39     29.41 o 
   6   6  19      272.88      272.49     47.37 o 
  -5   7  19    13383.79    14220.34   1378.30 o 
  -4   7  19      550.42      554.19    162.63 o 
  -3   7  19    11613.42    12527.82   1306.29 o 
  -2   7  19     6930.71     7203.77    597.86 o 
  -1   7  19     5078.06     5072.83    448.46 o 
   0   7  19        4.56       44.74     34.17 o 
   1   7  19       45.78      100.43     95.35 o 
   2   7  19     2220.38     2654.10    255.61 o 
   3   7  19     1535.58     1749.94    158.87 o 
   4   7  19      111.55      161.48     74.96 o 
   5   7  19     7548.07     8061.54    843.57 o 
  -5   8  19        0.26       29.76     70.31 o 
  -4   8  19        3.58      108.22     83.20 o 
  -3   8  19    10193.67    11420.28   1048.23 o 
  -2   8  19      347.36      401.69    151.63 o 
  -1   8  19    13227.16    15110.99   1346.19 o 
   0   8  19     1826.24     2010.42    210.38 o 
   1   8  19    33448.80    38293.99   4059.09 o 
   2   8  19       24.44       98.17     67.01 o 
   3   8  19    13589.09    16768.08   1196.82 o 
   4   8  19      238.55      333.37     91.21 o 
   5   8  19     6746.85     7558.86    559.81 o 
  -5   9  19     9220.87    10172.92   1082.39 o 
  -4   9  19     6272.20     6945.84    752.58 o 
  -3   9  19    10084.00    10626.70   1090.37 o 
  -2   9  19    10502.40    10883.50   1071.73 o 
  -1   9  19     3471.53     4160.44    440.51 o 
   0   9  19     1101.99      992.93    104.77 o 
   1   9  19       55.43       60.79     58.17 o 
   2   9  19      670.41      988.72    120.52 o 
   3   9  19     2324.24     2926.87    324.48 o 
   4   9  19      758.10      723.05    116.56 o 
   5   9  19     8928.03     9505.83    810.51 o 
  -4  10  19      924.05      819.41    227.68 o 
  -3  10  19      217.03      176.03    104.76 o 
  -2  10  19     7585.79     7930.84    724.75 o 
  -1  10  19     1728.59     1691.34    324.46 o 
   0  10  19    14805.43    16622.96   1439.95 o 
   1  10  19      560.08      597.58    123.00 o 
   2  10  19    10131.03    11643.80   1732.51 o 
   3  10  19     1398.00     1679.65    248.72 o 
   4  10  19     7376.71     8390.30    759.70 o 
  -4  11  19    10324.52    11340.64   1242.42 o 
  -3  11  19       68.95       18.50     88.10 o 
  -2  11  19     3989.81     4316.07    517.94 o 
  -1  11  19     1394.24     1611.57    332.71 o 
   0  11  19      359.43      564.49    129.25 o 
   1  11  19     1269.80     1479.47    342.55 o 
   2  11  19     4320.80     4949.67    730.27 o 
   3  11  19     1681.46     1956.48    242.28 o 
   4  11  19     8183.85     9711.70    829.99 o 
  -3  12  19       34.06       84.87    109.79 o 
  -2  12  19     4007.78     4233.80    476.13 o 
  -1  12  19     2370.41     2750.05    401.59 o 
   0  12  19     5721.22     6734.94    779.76 o 
   1  12  19      254.32      401.50    243.77 o 
   2  12  19     7203.17     8357.85   1265.88 o 
   3  12  19     2297.96     2655.91    674.97 o 
  -2  13  19     2181.95     2489.81    356.73 o 
  -1  13  19      268.31      255.57    121.96 o 
   0  13  19       62.16      313.60    173.83 o 
   1  13  19     3057.00     3969.51    694.84 o 
   2  13  19      200.19      337.53    236.77 o 
  -1  14  19     3530.06     4184.99    518.13 o 
   0  14  19     2442.45     3077.20    406.56 o 
   1  14  19     9075.96    11758.38   1200.91 o 
  -6   0  20       60.54       81.20     56.55 o 
  -4   0  20     5787.27     5616.51    550.92 o 
  -2   0  20     4037.62     4160.13    263.10 o 
   0   0  20    23585.12    27023.09   1754.78 o 
   2   0  20     5210.38     5219.02    500.88 o 
   4   0  20     1960.67     1878.79    209.69 o 
   6   0  20     1693.48     1490.31    220.74 o 
  -6   1  20     6718.20     6538.09    366.63 o 
  -5   1  20      210.42      311.90     54.10 o 
  -4   1  20     7009.40     6728.85    341.03 o 
  -3   1  20      133.38      203.12     53.85 o 
  -2   1  20     1502.18     1763.65     88.26 o 
  -1   1  20     5647.07     6017.96    293.73 o 
   0   1  20      353.08      477.34     33.09 o 
   1   1  20     4539.37     4665.72    176.95 o 
   2   1  20     9164.04     9732.31    434.58 o 
   3   1  20    10323.92    10323.48    515.03 o 
   4   1  20    16658.56    15450.59    749.00 o 
   5   1  20     4281.99     4051.10    203.62 o 
   6   1  20    11632.05    11122.79    551.54 o 
  -6   2  20      426.18      482.22     92.96 o 
  -5   2  20      107.67      118.98     50.00 o 
  -4   2  20     3482.72     3443.84    234.28 o 
  -3   2  20     4803.09     4763.02    281.91 o 
  -2   2  20    18603.05    18459.15    828.15 o 
  -1   2  20     4154.91     4353.95    186.85 o 
   0   2  20     8539.92     8823.74    377.15 o 
   1   2  20     6921.71     7072.56    320.65 o 
   2   2  20    15035.00    14587.21    797.26 o 
   3   2  20     2793.66     2719.43    144.21 o 
   4   2  20      140.19      198.58     39.74 o 
   5   2  20        2.41       11.36     29.73 o 
   6   2  20      921.46      798.20     84.88 o 
  -6   3  20     5172.40     4876.67    312.62 o 
  -5   3  20    19280.06    18228.41    958.21 o 
  -4   3  20    10699.88    10219.50    645.32 o 
  -3   3  20     4559.73     4652.44    257.07 o 
  -2   3  20     3103.08     2882.60    138.18 o 
  -1   3  20     4036.02     3709.96    216.61 o 
   0   3  20     4721.67     5448.13    462.07 o 
   1   3  20     4201.56     4121.32    275.12 o 
   2   3  20     2829.10     2708.87    295.59 o 
   3   3  20     3748.29     3534.38    241.58 o 
   4   3  20       16.38       48.87     27.95 o 
   5   3  20    14077.13    13135.93    689.33 o 
   6   3  20      341.25      229.74     48.06 o 
  -6   4  20      118.08      127.47     55.15 o 
  -5   4  20     3997.52     3843.24    209.46 o 
  -4   4  20        2.89      113.45     42.17 o 
  -3   4  20    16905.47    15608.09    860.14 o 
  -2   4  20      715.37      715.71     36.14 o 
  -1   4  20    31122.18    33069.54   2310.92 o 
   0   4  20      327.52      358.57     63.39 o 
   1   4  20    28265.68    32198.44   2510.56 o 
   2   4  20     1808.59     2372.19    236.25 o 
   3   4  20    12100.16    11136.93    759.37 o 
   4   4  20     2284.47     2159.90    121.64 o 
   5   4  20     1316.69     1275.13    103.96 o 
   6   4  20      106.10      245.29     61.26 o 
  -5   5  20     9473.74     7969.64    710.21 o 
  -4   5  20     6811.06     5949.09    570.45 o 
  -3   5  20    10696.11     8994.50    655.78 o 
  -2   5  20     5618.67     5256.35    319.50 o 
  -1   5  20      329.75      417.93     75.86 o 
   0   5  20     1959.26     2006.52    191.31 o 
   1   5  20       67.50       62.54     63.32 o 
   2   5  20       36.23       79.97     53.03 o 
   3   5  20     8636.30     8764.80    765.71 o 
   4   5  20      515.67      460.31     60.32 o 
   5   5  20     4631.95     4710.49    286.56 o 
  -5   6  20      160.32       72.85    119.74 o 
  -4   6  20     9523.90     8362.50    968.91 o 
  -3   6  20     1252.17     2125.33    327.85 o 
  -2   6  20    11336.42    11614.97   1057.68 o 
  -1   6  20     3398.99     3816.28    350.39 o 
   0   6  20    19526.13    20515.50   1494.99 o 
   1   6  20     4097.10     4667.06    650.77 o 
   2   6  20     8180.06     9525.52    956.98 o 
   3   6  20     1578.55     2144.94    238.95 o 
   4   6  20     3694.34     4332.24    432.21 o 
   5   6  20        0.60      147.37     93.55 o 
  -5   7  20       77.65       20.04     83.25 o 
  -4   7  20     6786.73     7487.14    875.67 o 
  -3   7  20      582.84      887.15    178.33 o 
  -2   7  20      442.70      540.98    115.29 o 
  -1   7  20      369.08      454.85     95.83 o 
   0   7  20     1717.65     1974.37    164.80 o 
   1   7  20     4383.13     5474.16    557.83 o 
   2   7  20     9087.88    11235.61   1163.22 o 
   3   7  20     1301.68     1445.16    175.24 o 
   4   7  20    15870.11    17912.05   1619.46 o 
   5   7  20     6014.55     6007.45    465.08 o 
  -5   8  20      130.20      167.79    162.51 o 
  -4   8  20     1432.64     2444.99    405.99 o 
  -3   8  20      964.44      990.17    217.56 o 
  -2   8  20    10343.62    11395.72    902.16 o 
  -1   8  20      623.57      732.20    128.62 o 
   0   8  20     5556.79     5627.29    538.18 o 
   1   8  20     1177.13     1567.00    217.68 o 
   2   8  20     7431.21     8578.38    767.79 o 
   3   8  20     1324.02     1721.40    214.54 o 
   4   8  20       99.96      122.07     60.15 o 
   5   8  20       22.36      136.98    103.23 o 
  -4   9  20     3234.75     3598.24    509.05 o 
  -3   9  20      133.18      240.97    106.40 o 
  -2   9  20      867.37      887.67    204.00 o 
  -1   9  20       30.23      182.23     86.69 o 
   0   9  20      598.78      858.36    152.15 o 
   1   9  20     5311.56     5531.95    762.94 o 
   2   9  20     4362.83     5032.09    840.83 o 
   3   9  20     7704.31     8909.39    736.23 o 
   4   9  20     8662.26     9494.54    838.77 o 
  -4  10  20     2292.27     2379.77    371.00 o 
  -3  10  20     2350.89     2444.71    350.65 o 
  -2  10  20     2328.11     2362.75    372.96 o 
  -1  10  20     8703.31     9520.48    765.25 o 
   0  10  20     5894.22     6992.33    663.06 o 
   1  10  20     3041.42     3302.14    657.75 o 
   2  10  20     2789.41     2979.33    385.12 o 
   3  10  20     1846.80     2212.74    255.55 o 
   4  10  20     1027.39     1419.40    235.33 o 
  -3  11  20     6815.45     6429.90    810.72 o 
  -2  11  20      424.65      566.77    149.30 o 
  -1  11  20      522.36      563.03    120.23 o 
   0  11  20     1476.61     1561.86    283.20 o 
   1  11  20      175.74      299.27    126.91 o 
   2  11  20       54.60      236.82    120.59 o 
   3  11  20     8019.36     9222.67   1862.26 o 
  -2  12  20      250.05      231.39    139.67 o 
  -1  12  20    14442.31    15808.15   1513.90 o 
   0  12  20     2242.89     2341.61    373.87 o 
   1  12  20    14613.55    19165.56   2214.12 o 
   2  12  20       28.92       26.83     88.64 o 
  -1  13  20      608.23      863.56    187.68 o 
   0  13  20      191.06      208.33     93.05 o 
   1  13  20      756.77      783.33    162.38 o 
  -5   0  21     3892.99     3913.57    361.65 o 
  -3   0  21    24382.40    23464.99   1797.64 o 
  -1   0  21    18213.70    20462.67   1358.59 o 
   1   0  21    21558.00    22032.15   1264.65 o 
   3   0  21     4453.46     4239.65    308.66 o 
   5   0  21      562.16      647.83     98.41 o 
  -5   1  21    11095.58    10515.76    729.00 o 
  -4   1  21     2898.73     2869.32    191.61 o 
  -3   1  21     4856.39     4782.39    237.79 o 
  -2   1  21     7793.86     7451.06    299.87 o 
  -1   1  21       56.62      130.00     29.92 o 
   0   1  21      281.34      510.89     49.04 o 
   1   1  21     2821.48     2894.29    128.71 o 
   2   1  21      135.13      109.58     45.24 o 
   3   1  21     8533.36     8376.42    408.48 o 
   4   1  21     1387.03     1407.58    112.68 o 
   5   1  21     8709.35     8007.52    456.38 o 
  -5   2  21     3465.18     3193.44    193.48 o 
  -4   2  21     6243.86     6219.58    385.09 o 
  -3   2  21     2084.38     2112.00    123.04 o 
  -2   2  21    13743.96    13690.46    596.10 o 
  -1   2  21    11933.00    11913.23    478.37 o 
   0   2  21    17283.19    16730.42    690.25 o 
   1   2  21     1343.83     1392.55     74.03 o 
   2   2  21     3008.39     3073.14    248.29 o 
   3   2  21     2072.71     1898.20    171.44 o 
   4   2  21      907.50      904.53     91.11 o 
   5   2  21     1066.02     1123.65    101.13 o 
  -5   3  21        9.16       40.19     42.48 o 
  -4   3  21     3943.89     3969.73    260.12 o 
  -3   3  21     1213.46     1280.85    105.07 o 
  -2   3  21       29.34       77.88     20.12 o 
  -1   3  21     1950.80     2035.25    160.33 o 
   0   3  21     3763.68     3981.15    302.90 o 
   1   3  21     2865.25     2629.42    244.03 o 
   2   3  21    13501.82    11895.58   1097.05 o 
   3   3  21     4906.10     4171.75    414.97 o 
   4   3  21    10807.16     9962.95    526.17 o 
   5   3  21     1270.83     1207.60     91.58 o 
  -5   4  21     1047.38      707.05    148.21 o 
  -4   4  21     6428.45     6088.70    552.70 o 
  -3   4  21      354.86      396.39     41.04 o 
  -2   4  21     9669.53     8893.93    673.75 o 
  -1   4  21     1564.59     1380.07     99.40 o 
   0   4  21     7473.68     8176.00    637.79 o 
   1   4  21      556.85      641.43     96.13 o 
   2   4  21     2554.85     2912.72    218.79 o 
   3   4  21      866.68      875.48    148.18 o 
   4   4  21      445.67      337.47     57.98 o 
   5   4  21      585.50      549.28     78.05 o 
  -5   5  21      180.27      136.98    136.15 o 
  -4   5  21      359.76      364.35     71.14 o 
  -3   5  21      802.63      727.55     97.93 o 
  -2   5  21        8.81       25.31     52.81 o 
  -1   5  21     3333.57     3669.45    295.08 o 
   0   5  21     6568.97     7074.46    575.37 o 
   1   5  21     6912.80     8388.39   1088.86 o 
   2   5  21     6762.77     7849.71    625.47 o 
   3   5  21     9455.34    10557.94    943.05 o 
   4   5  21    17525.79    19151.87   1459.03 o 
   5   5  21     5497.41     5763.25    478.52 o 
  -5   6  21     1484.68     1472.78   1113.72 o 
  -4   6  21     3470.87     4212.36    552.38 o 
  -3   6  21     6854.41     5940.68    744.32 o 
  -2   6  21     6214.10     6572.94    489.68 o 
  -1   6  21     4223.06     4788.40    340.05 o 
   0   6  21     6049.27     6583.31    490.12 o 
   1   6  21     5330.07     6079.57    651.39 o 
   2   6  21     3598.61     4424.13    415.86 o 
   3   6  21       44.58      157.70     57.42 o 
   4   6  21     1049.81     1072.75    155.31 o 
   5   6  21      139.11      270.81    124.28 o 
  -4   7  21     2554.04     2974.86    446.30 o 
  -3   7  21     3002.22     3395.72    331.73 o 
  -2   7  21     2655.34     3159.17    396.02 o 
  -1   7  21      112.76      125.25     79.43 o 
   0   7  21     1286.32     1599.71    181.10 o 
   1   7  21     4140.40     4548.39    400.02 o 
   2   7  21       25.98      137.36     91.32 o 
   3   7  21    11546.37    13738.20   1527.31 o 
   4   7  21      785.92      798.74    152.20 o 
  -4   8  21      804.85      939.75    211.52 o 
  -3   8  21    10181.10    11097.24   1195.90 o 
  -2   8  21     1000.58     1458.54    215.49 o 
  -1   8  21    25798.19    27947.87   2685.22 o 
   0   8  21     1161.55     1346.48    244.57 o 
   1   8  21     6722.02     7284.64   1028.03 o 
   2   8  21       74.49      340.98     90.93 o 
   3   8  21     5017.88     5727.00    622.02 o 
   4   8  21       23.04      275.06     77.79 o 
  -4   9  21     4559.46     5365.55    625.71 o 
  -3   9  21     2549.15     2782.22    347.83 o 
  -2   9  21      143.35      202.48     97.42 o 
  -1   9  21        5.02        1.40     63.10 o 
   0   9  21      336.13      667.71    187.21 o 
   1   9  21     2288.95     2505.58    451.01 o 
   2   9  21     1733.59     1856.09    270.34 o 
   3   9  21     4945.95     6698.95    729.57 o 
   4   9  21     1799.52     2202.67    272.11 o 
  -3  10  21     2624.31     2931.12    367.71 o 
  -2  10  21    12006.30    13096.99   1386.11 o 
  -1  10  21      334.23      461.68    131.75 o 
   0  10  21    12427.06    13870.68   1330.35 o 
   1  10  21     2147.40     2550.63    330.01 o 
   2  10  21     4318.87     4829.15   1098.20 o 
   3  10  21       80.73      259.67     86.80 o 
  -2  11  21      216.32      270.51    159.58 o 
  -1  11  21      219.75      286.78    116.62 o 
   0  11  21     6696.99     7901.18    728.35 o 
   1  11  21      381.38      326.07    112.85 o 
   2  11  21     6673.74     7479.28   1134.35 o 
  -1  12  21     1172.00     1498.04    263.26 o 
   0  12  21     4470.04     5254.37    541.86 o 
   1  12  21      987.15     1395.27    229.78 o 
  -4   0  22     6529.47     6538.81    670.31 o 
  -2   0  22    16420.30    16624.37   1168.23 o 
   0   0  22     1343.58     1484.94    117.37 o 
   2   0  22      632.36      793.03    113.03 o 
   4   0  22     5701.39     4999.39    478.94 o 
  -5   1  22      118.86      191.10     69.56 o 
  -4   1  22      401.05      402.16     68.03 o 
  -3   1  22     1262.08     1380.03     95.05 o 
  -2   1  22     1817.69     1762.49    101.84 o 
  -1   1  22     1180.49     1310.56     76.57 o 
   0   1  22     7515.89     7904.79    313.60 o 
   1   1  22    10367.57    10278.77    397.62 o 
   2   1  22    13765.84    13261.71    829.18 o 
   3   1  22     3189.42     3060.65    214.76 o 
   4   1  22     9357.37     8928.14    491.83 o 
   5   1  22     6297.08     5426.95    350.93 o 
  -5   2  22     3564.37     3371.08    264.21 o 
  -4   2  22     9245.08     8605.84    491.19 o 
  -3   2  22     5215.05     5192.24    255.01 o 
  -2   2  22     6961.60     6601.36    294.42 o 
  -1   2  22     2603.13     2548.56    148.09 o 
   0   2  22    10833.44    10572.69    699.46 o 
   1   2  22      235.24      336.47     36.62 o 
   2   2  22     2299.78     2008.91    278.27 o 
   3   2  22      492.80      501.61     85.17 o 
   4   2  22      343.87      307.28     48.55 o 
   5   2  22     6248.30     5778.13    341.00 o 
  -5   3  22     3038.24     2724.75    207.60 o 
  -4   3  22     1450.87     1408.61    115.57 o 
  -3   3  22     1038.15      836.44     69.52 o 
  -2   3  22       25.44       88.78     23.21 o 
  -1   3  22     2037.65     2215.94    154.79 o 
   0   3  22      642.20      711.34    114.25 o 
   1   3  22     4504.26     5375.19    406.80 o 
   2   3  22      468.66      357.41     54.52 o 
   3   3  22    15433.47    14726.88   1257.47 o 
   4   3  22      738.41      565.80    135.98 o 
   5   3  22     2819.73     2889.04    170.05 o 
  -5   4  22     9599.75     8529.21    710.31 o 
  -4   4  22     2011.71     1783.83    163.71 o 
  -3   4  22    15685.68    15832.99   1081.06 o 
  -2   4  22        0.63      -22.99     38.45 o 
  -1   4  22    18062.23    17888.48   1138.28 o 
   0   4  22      185.37      233.05     62.70 o 
   1   4  22     9192.34     9357.11    802.94 o 
   2   4  22       94.10      265.67     75.66 o 
   3   4  22     1152.29     1230.14    231.88 o 
   4   4  22       71.68      226.18     70.01 o 
   5   4  22      168.27      182.23     84.12 o 
  -4   5  22      773.82      677.47     88.81 o 
  -3   5  22        0.12      -14.10     68.98 o 
  -2   5  22      195.91      144.17     50.95 o 
  -1   5  22      196.43      324.40     70.80 o 
   0   5  22      766.87      932.96    141.44 o 
   1   5  22     8735.82     9110.44    902.19 o 
   2   5  22      744.59      731.84    136.78 o 
   3   5  22     4802.26     5395.67    581.51 o 
   4   5  22     1146.86     1385.06    203.48 o 
  -4   6  22     6260.07     6898.82    912.01 o 
  -3   6  22     1855.59     1567.44    379.43 o 
  -2   6  22    13459.70    14103.63   1119.50 o 
  -1   6  22     1115.21     1273.46    215.68 o 
   0   6  22     5243.20     6337.41    626.18 o 
   1   6  22       15.48      129.84     41.49 o 
   2   6  22     6762.41     8244.01    637.67 o 
   3   6  22      554.45      734.43    137.12 o 
   4   6  22     1057.32     1040.15    199.82 o 
  -4   7  22      483.18      604.02    149.43 o 
  -3   7  22        7.38      191.25     97.69 o 
  -2   7  22     1351.89     1496.82    181.55 o 
  -1   7  22     2633.23     2792.02    302.63 o 
   0   7  22     6148.94     7243.79    648.82 o 
   1   7  22      257.25      247.70     52.27 o 
   2   7  22    16220.92    18224.83   1520.95 o 
   3   7  22     1164.35     1606.99    323.58 o 
   4   7  22    11432.30    12704.38    963.45 o 
  -4   8  22     9389.27    10083.72   1151.50 o 
  -3   8  22      574.75      506.26    124.11 o 
  -2   8  22     3444.81     3961.77    411.29 o 
  -1   8  22      167.24      340.98     93.43 o 
   0   8  22     6288.93     6788.71    512.79 o 
   1   8  22      121.00      243.98     64.74 o 
   2   8  22      230.16      296.03     86.94 o 
   3   8  22       37.28      174.49    112.75 o 
   4   8  22     1705.02     2893.70    927.05 o 
  -3   9  22      130.50      229.25    149.52 o 
  -2   9  22      529.88      577.11    136.07 o 
  -1   9  22     7439.69     8317.50    839.65 o 
   0   9  22     5508.69     6084.67    495.19 o 
   1   9  22     3897.41     4094.23    455.50 o 
   2   9  22     6003.59     6722.54   1056.91 o 
   3   9  22    12815.44    15340.73   1545.25 o 
  -2  10  22     5340.03     5976.16    621.47 o 
  -1  10  22     7622.14     8493.76    782.80 o 
   0  10  22      842.86     1247.34    170.24 o 
   1  10  22     1164.66     1779.54    275.09 o 
   2  10  22     1973.73     2375.86    416.03 o 
  -1  11  22     1422.28     1645.06    239.39 o 
   0  11  22     1066.53     1363.89    222.03 o 
   1  11  22     9155.55    10317.21    984.69 o 
  -3   0  23    12270.59    11632.62    731.26 o 
  -1   0  23    18161.21    18877.60   1301.88 o 
   1   0  23     1315.18     1239.92    107.13 o 
   3   0  23       31.06       -8.68     49.89 o 
  -4   1  23      683.47      644.38     61.61 o 
  -3   1  23       75.48       61.84     29.91 o 
  -2   1  23       81.38      126.91     32.44 o 
  -1   1  23     6408.22     6549.34    262.56 o 
   0   1  23       86.78      148.47     29.71 o 
   1   1  23     6667.65     6411.44    272.77 o 
   2   1  23     1053.68      918.99    100.98 o 
   3   1  23    10000.70     9601.51    596.54 o 
   4   1  23       46.66       84.91     46.58 o 
  -4   2  23     7875.96     7077.83    397.55 o 
  -3   2  23     2338.83     2089.59    116.72 o 
  -2   2  23     7257.79     6881.91    373.33 o 
  -1   2  23      328.42      329.88     48.14 o 
   0   2  23     3341.36     3505.08    245.05 o 
   1   2  23       48.94      153.50     29.01 o 
   2   2  23      353.05      390.30     63.51 o 
   3   2  23     5546.21     4748.66    480.55 o 
   4   2  23       90.73       99.64     53.46 o 
  -4   3  23      867.35      897.85     96.68 o 
  -3   3  23     2247.42     2262.65    172.58 o 
  -2   3  23     1881.85     2058.08    167.86 o 
  -1   3  23     3751.36     4147.15    278.88 o 
   0   3  23    19378.71    22509.55   2195.20 o 
   1   3  23     2956.40     3140.73    187.06 o 
   2   3  23     7234.02     7564.68    909.06 o 
   3   3  23     4609.01     4511.80    538.14 o 
   4   3  23    10600.77    11259.57    855.13 o 
  -4   4  23     5146.75     4844.13    404.55 o 
  -3   4  23      508.24      435.26     92.18 o 
  -2   4  23     5419.29     5389.69    325.46 o 
  -1   4  23       16.92       72.73     36.07 o 
   0   4  23      486.22      591.93    110.64 o 
   1   4  23      149.96      176.33     52.93 o 
   2   4  23      797.41      671.72    125.42 o 
   3   4  23      589.66      535.10    137.61 o 
   4   4  23     8636.57     9222.30    722.09 o 
  -4   5  23       96.48      151.01     86.08 o 
  -3   5  23      990.98      984.88     97.29 o 
  -2   5  23     5101.81     4920.16    563.15 o 
  -1   5  23     3936.11     4227.94    425.57 o 
   0   5  23     6899.82     7564.95    595.58 o 
   1   5  23     7436.09     7787.49    691.66 o 
   2   5  23    15172.10    17672.34   1331.21 o 
   3   5  23     5100.47     5810.06    597.62 o 
   4   5  23     4086.20     4376.31    531.34 o 
  -4   6  23     4698.10     4706.09    575.36 o 
  -3   6  23     4092.96     4596.23    588.46 o 
  -2   6  23     5048.68     5281.29    518.49 o 
  -1   6  23     4375.72     4830.78    342.91 o 
   0   6  23     2956.78     3144.22    310.38 o 
   1   6  23      206.57      143.34     48.53 o 
   2   6  23        2.92       87.50     57.08 o 
   3   6  23     1429.00     1655.21    197.45 o 
   4   6  23       31.53       92.56     73.22 o 
  -3   7  23      516.95      568.92    181.79 o 
  -2   7  23     2988.63     2816.81    291.58 o 
  -1   7  23     6148.73     6435.23    528.46 o 
   0   7  23       72.07       54.18     61.99 o 
   1   7  23     8428.05     8213.08    815.79 o 
   2   7  23     1268.24     1464.85    232.41 o 
   3   7  23    10305.10    12147.78   1256.40 o 
  -3   8  23    15542.58    16905.01   1984.01 o 
  -2   8  23     1188.67     1260.17    160.87 o 
  -1   8  23     4996.73     5264.74    516.05 o 
   0   8  23      923.16     1131.98    224.58 o 
   1   8  23     2679.53     2773.73    351.68 o 
   2   8  23       15.96      237.58     76.77 o 
   3   8  23       66.47      229.83    117.57 o 
  -2   9  23       25.57       95.62     76.25 o 
  -1   9  23     1156.67     1239.81    170.65 o 
   0   9  23     4285.38     4502.61    583.18 o 
   1   9  23     4380.32     4324.95    394.48 o 
   2   9  23     1769.07     2004.07    220.56 o 
  -1  10  23      394.24      458.83    131.67 o 
   0  10  23     2261.99     2905.04    454.00 o 
   1  10  23      144.60      409.63    134.75 o 
  -4   0  24     6729.21     6788.59    598.19 o 
  -2   0  24      446.61      384.60     71.58 o 
   0   0  24      180.03      170.72     45.98 o 
   2   0  24     6884.78     5733.61    546.49 o 
   4   0  24    11152.22    10919.28   1056.11 o 
  -4   1  24     1947.48     1703.38    148.22 o 
  -3   1  24      250.71      273.62     42.22 o 
  -2   1  24     7007.44     6444.30    301.74 o 
  -1   1  24     5089.11     4530.90    243.48 o 
   0   1  24    11558.79    10720.79    767.85 o 
   1   1  24     1480.09     1233.48     76.30 o 
   2   1  24    12597.35    12128.26    697.18 o 
   3   1  24     2186.64     1996.11    131.91 o 
   4   1  24     3352.67     2965.12    332.93 o 
  -4   2  24     3940.92     3821.22    273.98 o 
  -3   2  24     4575.65     4482.07    345.85 o 
  -2   2  24     3894.60     4046.88    301.39 o 
  -1   2  24      372.56      606.56     97.02 o 
   0   2  24       37.62      115.56     57.26 o 
   1   2  24      723.73      828.63     94.26 o 
   2   2  24      148.74      117.43     58.72 o 
   3   2  24     4498.75     4565.10    406.44 o 
   4   2  24     3967.05     4015.76    415.06 o 
  -4   3  24      209.44      312.20    112.89 o 
  -3   3  24     5175.98     5274.46    337.55 o 
  -2   3  24      698.88      628.82     86.94 o 
  -1   3  24     4984.63     5184.94    296.79 o 
   0   3  24      278.10      363.37    109.58 o 
   1   3  24    15447.95    16705.61   1177.98 o 
   2   3  24      132.53      163.94     68.15 o 
   3   3  24     3197.96     3783.44    333.77 o 
   4   3  24      187.12       73.03     81.05 o 
  -3   4  24     9246.44     8720.31    579.11 o 
  -2   4  24     1012.15     1112.02    127.29 o 
  -1   4  24     3812.68     4103.99    347.97 o 
   0   4  24      202.86      355.96    102.75 o 
   1   4  24      140.96      184.99     70.72 o 
   2   4  24     1086.92     1402.68    149.34 o 
   3   4  24     1545.56     1762.65    202.89 o 
  -3   5  24      874.14      684.43     94.59 o 
  -2   5  24      886.70      848.97    147.42 o 
  -1   5  24     7136.28     7457.33    506.84 o 
   0   5  24     1496.02     1449.82    156.63 o 
   1   5  24     3512.97     3579.18    301.87 o 
   2   5  24     2964.39     3019.31    267.38 o 
   3   5  24     5511.70     5973.95    496.60 o 
  -3   6  24      731.45      995.06    180.29 o 
  -2   6  24     3160.92     3218.20    295.39 o 
  -1   6  24       17.22      109.59     85.97 o 
   0   6  24     1052.21     1269.28    214.64 o 
   1   6  24      381.33      452.16     77.62 o 
   2   6  24      671.24      839.94    108.52 o 
   3   6  24     3072.62     3902.27    548.71 o 
  -2   7  24     7663.70     7706.23    836.29 o 
  -1   7  24      427.35      521.28    117.64 o 
   0   7  24     9022.54    10312.32    825.77 o 
   1   7  24     2949.19     3182.03    294.26 o 
   2   7  24    10245.41    11610.40   1539.73 o 
  -2   8  24     3015.75     3305.20    382.22 o 
  -1   8  24        4.12      182.80    127.87 o 
   0   8  24      280.25      283.00     88.88 o 
   1   8  24        2.32      -46.90     47.44 o 
   2   8  24     2570.35     2926.35    385.31 o 
  -1   9  24     4399.61     4808.45    554.63 o 
   0   9  24     7769.22     8195.42    656.14 o 
   1   9  24     5978.33     7181.37    663.65 o 
  -3   0  25     9575.72     8887.24    838.69 o 
  -1   0  25      121.62       46.70     32.27 o 
   1   0  25       62.61       60.13     49.26 o 
   3   0  25     7095.77     6641.54    602.47 o 
  -3   1  25     5036.45     4810.45    361.60 o 
  -2   1  25       42.14       58.18     43.76 o 
  -1   1  25    10352.05    10141.93    650.04 o 
   0   1  25     3530.06     3490.75    227.26 o 
   1   1  25     5641.22     5197.71    542.18 o 
   2   1  25       83.91      143.54     58.38 o 
   3   1  25     1814.07     1885.92    220.77 o 
  -3   2  25       24.36       37.95     48.19 o 
  -2   2  25     2858.10     2835.10    187.52 o 
  -1   2  25        7.72      121.18     32.93 o 
   0   2  25       72.76       91.39     63.97 o 
   1   2  25     4765.25     4709.73    320.09 o 
   2   2  25     1677.38     1528.33    142.15 o 
   3   2  25     4562.37     4521.73    454.31 o 
  -3   3  25     1304.38     1283.94    134.39 o 
  -2   3  25    11689.46    11446.69    785.93 o 
  -1   3  25     1086.58     1093.37    116.23 o 
   0   3  25    10721.33    11311.00   1055.86 o 
   1   3  25     1053.27     1050.19    120.41 o 
   2   3  25    10270.11    10795.20    832.50 o 
   3   3  25     1221.17      954.96    360.61 o 
  -3   4  25       16.61      -19.23     68.00 o 
  -2   4  25      146.73       68.28     36.77 o 
  -1   4  25      700.34      798.31     92.21 o 
   0   4  25     3291.45     3275.25    229.22 o 
   1   4  25      320.85      329.45     69.16 o 
   2   4  25     7893.53     8406.37    725.96 o 
   3   4  25      306.53      335.40    158.81 o 
  -2   5  25     6156.06     5837.55    449.05 o 
  -1   5  25     4338.45     4609.01    478.95 o 
   0   5  25     8814.70     9495.00    881.23 o 
   1   5  25     2697.28     2921.15    282.05 o 
   2   5  25     2754.98     3105.90    305.40 o 
  -2   6  25     1663.14     1838.08    222.78 o 
  -1   6  25      700.53      854.83    127.37 o 
   0   6  25        2.16       54.55     51.49 o 
   1   6  25      695.05      631.63    110.19 o 
   2   6  25      394.76      468.74    121.65 o 
  -1   7  25     9820.12    11055.79   1027.74 o 
   0   7  25       14.30      126.28     73.64 o 
   1   7  25     6180.32     5929.01    519.89 o 
  -2   0  26        1.54      -16.07     55.85 o 
   0   0  26     7627.22     8292.15   1244.59 o 
   2   0  26    10046.51    10200.92   1890.19 o 
  -2   1  26    10301.79    10734.42    910.84 o 
  -1   1  26     2199.58     2541.37    267.07 o 
   0   1  26     6072.01     5666.33   2512.84 o 
   2   1  26     2597.73     2711.45    305.32 o 
  -2   2  26       41.19       43.85     38.88 o 
  -1   2  26     1117.23      879.64    111.03 o 
   0   2  26        3.85       24.17     28.31 o 
   1   2  26     3477.12     3202.41    258.51 o 
   2   2  26     3972.33     3571.75    272.78 o 
  -2   3  26      483.06      335.94     54.58 o 
  -1   3  26     8807.95     8638.98    718.37 o 
   0   3  26       16.52      164.43     73.91 o 
   1   3  26     3048.78     2870.96    225.88 o 
   2   3  26       91.43      172.60     48.24 o 
  -1   4  26       44.60       83.57     65.96 o 
   0   4  26       36.71      199.14     73.87 o 
   1   4  26     2590.78     2469.29    219.50 o 
  -1   5  26     4620.76     4894.69    385.25 o 
   0   5  26     1051.02     1412.08    188.49 o 
   1   5  26     6558.55     6513.61    590.00 o 
   0   1  27       99.50       53.98     95.87 o 
                                                 
